# Supplementary material for: Multicenter genomic analysis reveals environmental hotspots and near-clonal subclusters of Acinetobacter baumannii in veterinary hospitals in Beijing, China
Source: Front Cell Infect Microbiol. 2026 Jun 1;16:1824342. doi: 10.3389/fcimb.2026.1824342 (PMC13265351; doi:10.3389/fcimb.2026.1824342)
Supplement: Supplementary file 1 [file DataSheet1.csv]

											MRGs																														ARGs
SampleID	# contigs	Total length	N50	Anlb values（%）	drep_cluster	Sampling Department	Sampling Site	ST	BAPS cluster	Hospital ID	terA/D/E/Z	actP	chrA/B	merA/C/P/R/T	corC/R	nikB/C/D/E	nccN	dmeF	pbrR	aioE	arsB/C/R/T	copA/F/R/S	cutE/lnt	golS/T	pcoA	cusA/ybdE	czcA/B/D/R/S	czrA	silB	qacEdelta1	sugE	emrAsm	dpsA	frnE	ruvB	recG	soxR	oxyRkp	sodA/B	smdA	aac(3)-IId	aac(3)-IIe	aac(6')-Ian	ant(3'')-IIa	aph(3'')-Ib	aph(6)-Id	blaADC-154	blaADC-155	blaADC-156
03-1-047	114	3718064	79417	97.42	1_13	X-ray Room	Floor	213	2	No.02	0	0	1	1	1	1	1	1	1	0	1	1	1	1	1	0	1	0	0	0	1	1	0	1	1	1	1	1	1	0	0	0	0	1	0	0	0	0	1
03-1-055	112	3961711	81208	97.36	1_14	Ward	Workbench	213	2	No.02	0	0	1	1	1	1	1	1	1	0	1	1	1	1	1	0	1	0	0	0	1	1	0	1	1	1	1	1	1	0	1	0	0	1	0	0	0	0	0
03-1-079	128	3782789	76397	97.13	1_15	Injection Room	Sink	1405	4	No.02	0	0	1	1	1	1	1	0	1	0	1	1	1	1	1	0	1	0	0	0	1	0	0	1	1	1	1	1	1	0	0	0	0	1	0	0	1	0	0
07-4-055	125	3717706	72128	97.5	1_16	Clinic Room	Staff Uniform	203	3	No.01	0	0	1	1	1	1	1	0	1	0	1	1	1	1	1	0	1	0	0	0	1	1	0	1	1	1	1	1	1	0	0	0	0	1	0	0	0	0	1
07-4-065	76	3977737	200399	97.03	1_9	Clinic Room	Door	40	6	No.01	1	0	1	1	1	1	0	1	1	1	1	1	1	1	1	1	1	0	1	0	1	1	0	1	1	1	0	1	1	0	0	0	0	1	0	0	0	0	0
07-4-099	125	3718974	72128	97.56	1_17	Reception	Tools	203	3	No.01	0	1	1	1	1	1	1	0	1	0	1	1	1	0	1	0	1	0	0	0	1	1	0	1	1	1	1	1	1	0	0	0	0	1	0	0	0	0	1
07-4-124	121	3718246	72128	97.53	1_11	Injection Room	Equipment	203	3	No.01	0	1	1	1	1	1	1	0	1	0	1	1	1	0	1	0	1	0	0	0	1	1	0	1	1	1	1	1	1	0	0	0	0	1	0	0	0	0	0
07-4-143	74	3967989	200399	97.11	1_12	Laboratory	Equipment	40	6	No.01	1	0	1	1	1	1	0	1	1	1	1	1	1	1	1	1	1	0	1	0	1	1	0	1	1	1	0	1	1	0	0	0	0	1	0	0	0	0	0
07-4-167	123	3718905	72128	97.53	1_11	X-ray Room	Equipment	203	3	No.01	0	1	1	1	1	1	1	0	1	0	1	1	1	0	1	0	1	0	0	0	1	1	0	1	1	1	1	1	1	0	0	0	0	1	0	0	0	0	0
07-4-169	122	3717410	72128	97.56	1_11	Clinic Room	Equipment	203	3	No.01	0	0	1	1	1	1	1	0	1	0	1	1	1	1	1	0	1	0	0	0	1	1	0	1	1	1	1	1	1	0	0	0	0	1	0	0	0	0	0
08-1-072	48	3879211	168136	97.42	1_18	Clinic Room	Sink	282	1	No.03	0	1	1	1	1	1	0	0	1	0	1	1	1	0	1	0	1	0	0	0	1	1	0	1	1	1	1	1	1	0	0	0	0	1	0	0	0	0	0
09-1-003	19	3661091	946525	97.73	1_12	Clinic Room	Staff Uniform	-	8	No.04	0	0	1	1	1	1	0	0	1	0	1	1	1	1	1	0	1	0	0	0	1	1	0	1	1	1	1	1	1	0	0	0	0	1	0	0	0	0	0
09-1-018	91	3720151	100645	97.29	1_12	Clinic Room	Wall Surface	1487	9	No.04	0	0	1	1	1	1	1	0	1	0	1	1	1	1	1	1	1	0	1	0	1	1	0	1	1	1	0	1	1	1	0	0	0	1	0	0	0	0	0
09-1-019	19	3661048	946525	97.74	1_19	Clinic Room	Tap	-	8	No.04	0	0	1	1	1	1	0	0	1	0	1	1	1	1	1	0	1	0	0	0	1	1	0	1	1	1	1	1	1	0	0	0	0	1	0	0	0	0	1
09-1-028	93	3719850	100645	97.32	1_11	Clinic Room	Sink	1487	9	No.04	0	0	1	1	1	1	1	0	1	0	1	1	1	1	1	1	1	0	1	0	1	1	0	1	1	1	0	1	1	1	0	0	0	1	0	0	0	0	0
09-1-064	18	3661089	946525	97.77	1_20	Ultrasound Room	Workbench	-	8	No.04	0	0	1	1	1	1	0	0	1	0	1	1	1	1	1	0	1	0	0	0	1	1	0	1	1	1	1	1	1	0	0	0	0	1	0	0	0	0	0
09-1-137	20	3661305	946525	97.77	1_12	X-ray Room	Tools	-	8	No.04	0	0	1	1	1	1	0	0	1	0	1	1	1	1	1	0	1	0	0	0	1	1	0	1	1	1	1	1	1	0	0	0	0	1	0	0	0	0	0
09-1-140	19	3661048	946526	97.74	1_11	Ward	Workbench	-	8	No.04	0	0	1	1	1	1	0	0	1	0	1	1	1	1	1	0	1	0	0	0	1	1	0	1	1	1	1	1	1	0	0	0	0	1	0	0	0	0	0
09-1-143	59	3966776	242904	97.11	1_21	Ward	Door	40	6	No.04	1	0	1	1	1	1	0	1	1	1	1	1	1	1	1	1	1	0	1	0	1	1	0	1	1	1	0	1	1	0	0	0	0	1	0	0	0	0	1
09-1-147	21	3661088	946525	97.78	1_12	Ward	Cage	-	8	No.04	0	0	1	1	1	1	0	0	1	0	1	1	1	1	1	0	1	0	0	0	1	1	0	1	1	1	1	1	1	0	0	0	0	1	0	0	0	0	0
09-1-155	18	3660464	946526	97.73	1_10	Ward	Floor	-	8	No.04	0	0	1	1	1	1	0	0	1	0	1	1	1	1	1	0	1	0	0	0	1	1	0	1	1	1	1	1	1	0	0	0	0	1	0	0	0	0	0
09-1-170	19	3661091	946525	97.73	1_11	Ward	Tools	-	8	No.04	0	0	1	1	1	1	0	0	1	0	1	1	1	1	1	0	1	0	0	0	1	1	0	1	1	1	1	1	1	0	0	0	0	1	0	0	0	0	0
09-1-187	19	3661090	946525	97.8	1_10	Ward	Floor	-	8	No.04	0	0	1	1	1	1	0	0	1	0	1	1	1	1	1	0	1	0	0	0	1	1	0	1	1	1	1	1	1	0	0	0	0	1	0	0	0	0	0
12-1-114	127	3744024	66619	97.22	1_9	Laboratory	Floor	456	2	No.05	0	0	1	1	1	1	1	1	1	0	1	1	1	1	1	0	1	0	0	0	1	0	1	1	1	1	1	1	1	0	0	0	0	1	0	0	0	0	0
12-1-157	61	3894038	137015	97.19	1_9	Ultrasound Room	Floor	10	1	No.05	0	0	1	1	1	1	0	0	1	1	1	1	1	1	1	0	1	0	1	1	1	1	0	1	1	1	1	1	1	0	0	0	0	1	0	0	0	0	0
12-1-80	193	3622841	39745	97.52	1_22	Reception	Floor	203	3	No.05	0	0	1	1	1	1	1	0	1	0	1	1	1	1	1	0	1	0	0	0	1	0	0	1	1	1	0	1	1	0	0	0	0	1	0	0	0	0	1
12-1-94	125	3637666	63097	97.36	1_23	Ward	Tools	132	4	No.05	0	0	1	1	1	1	1	0	1	0	1	1	1	1	1	0	1	0	0	0	1	0	1	1	1	1	1	1	1	0	0	0	0	1	0	0	0	0	1
14-1-008	115	3730411	84576	97.19	1_24	Operating Room	Tap	1405	4	No.06	0	0	1	1	1	1	1	0	1	0	1	1	1	1	1	0	1	1	0	0	1	0	0	1	1	1	1	1	1	0	0	0	0	0	0	0	0	0	0
14-1-009	116	3728594	85551	97.23	1_25	Operating Room	Equipment	1405	4	No.06	0	0	1	1	1	1	1	0	1	0	1	1	1	1	1	0	1	1	0	0	1	0	0	1	1	1	1	1	1	0	0	0	0	1	0	0	0	0	0
14-1-037	127	3759892	61315	97.23	1_7	Ward	Door	-	2	No.06	0	0	1	1	1	1	0	1	1	0	1	1	1	1	1	0	1	0	0	0	1	1	1	1	1	1	1	1	1	0	0	0	0	1	0	0	0	1	0
14-1-040	124	3730004	68716	97.17	1_26	Ward	Cage	1405	4	No.06	0	0	1	1	1	1	1	0	1	0	1	1	1	1	1	0	1	0	0	0	1	0	0	1	1	1	1	1	1	0	0	0	0	1	0	0	0	1	0
14-1-048	121	3744060	70007	97.17	1_8	Ward	Floor	1405	4	No.06	0	0	1	1	1	1	1	0	1	0	1	1	1	1	1	0	1	0	0	0	1	0	0	1	1	1	1	1	1	0	0	0	0	1	0	0	0	0	0
14-1-049	26	3756676	310764	97.37	1_7	Ward	Staff Uniform	221	5	No.06	0	0	1	1	1	1	0	0	1	1	1	1	1	1	1	1	1	0	1	0	1	1	0	1	1	1	1	1	1	1	0	0	0	1	0	0	0	1	0
14-1-051	117	3730908	84576	97.13	1_27	Operating Room	Staff Uniform	1405	4	No.06	0	0	1	1	1	1	1	0	1	0	1	1	1	1	1	0	1	0	0	0	1	0	0	1	1	1	1	1	1	0	0	1	1	1	1	1	0	0	0
14-1-055	114	3770163	71461	97.28	1_8	Ultrasound Room	Workbench	33	2	No.06	0	0	1	1	1	1	1	1	1	0	1	1	1	1	1	0	1	0	0	0	1	1	1	1	1	1	1	1	1	0	0	0	0	1	0	0	0	0	0
14-1-073	23	3756673	310764	97.37	1_8	Ultrasound Room	Equipment	221	5	No.06	0	0	1	1	1	1	0	0	1	1	1	1	1	1	1	1	1	0	1	0	1	1	0	1	1	1	1	1	1	1	0	0	0	1	0	0	0	0	0
14-1-084	117	3728530	84576	97.16	1_7	Ultrasound Room	Staff Uniform	1405	4	No.06	0	0	1	1	1	1	1	0	1	0	1	1	1	1	1	0	1	1	0	0	1	0	0	1	1	1	1	1	1	0	0	0	0	1	0	0	0	1	0
14-1-093	110	3642777	80445	97.27	1_8	Laboratory	Staff Uniform	1405	4	No.06	0	0	1	1	1	1	1	0	1	0	1	1	1	1	1	0	1	0	0	0	1	0	0	1	1	1	1	1	1	0	0	0	0	1	0	0	0	0	0
14-1-096	106	3652815	85553	97.28	1_8	X-ray Room	Tools	1405	4	No.06	0	0	1	1	1	1	1	0	1	0	1	1	1	1	1	0	1	1	0	0	1	0	0	1	1	1	1	1	1	0	0	0	0	1	0	0	0	0	0
14-1-100	105	3644193	88253	97.27	1_8	Injection Room	Workbench	1405	4	No.06	0	0	1	1	1	1	1	0	1	0	1	1	1	1	1	0	1	0	0	0	1	0	0	1	1	1	1	1	1	0	0	0	0	1	0	0	0	0	0
14-1-104	123	3688042	64333	97.32	1_7	Pharmacy	Staff Uniform	459	2	No.06	0	0	1	1	1	1	0	0	1	0	1	1	1	1	1	0	1	0	0	0	1	1	1	1	1	1	1	1	1	0	0	0	0	1	0	0	0	1	0
14-1-109	118	3728862	73170	97.18	1_5	Pharmacy	Staff Uniform	1405	4	No.06	0	0	1	1	1	1	1	0	1	0	1	1	1	1	1	0	1	1	0	0	1	0	0	1	1	1	1	1	1	0	0	0	0	1	0	0	0	0	1
14-1-122	22	3758175	310764	97.39	1_6	Reception	Equipment	221	5	No.06	0	0	1	1	1	1	0	0	1	1	1	1	1	1	1	1	1	0	1	0	1	1	0	1	1	1	1	1	1	1	0	0	0	1	0	0	0	0	1
2014/1/13	116	3730949	85551	97.22	1_28	Reception	Staff Uniform	1405	4	No.06	0	0	1	1	1	1	1	0	1	0	1	1	1	1	1	0	1	1	0	0	1	0	0	1	1	1	1	1	1	0	0	0	0	1	0	0	0	0	0
14-1-130	121	3728214	84576	97.2	1_3	Clinic Room	Floor	1405	4	No.06	0	0	1	1	1	1	1	0	1	0	1	1	1	1	1	0	1	1	0	0	1	0	0	1	1	1	1	1	1	0	0	0	0	1	0	0	0	0	0
14-1-134	128	3846699	74063	97.37	1_4	Clinic Room	Staff Uniform	216	1	No.06	0	0	1	1	1	1	1	0	1	0	1	1	1	1	1	1	1	0	1	0	1	1	0	1	1	1	1	1	1	0	0	0	0	1	0	0	0	1	0
2014/1/14	24	3756755	310764	97.37	1_3	Clinic Room	Sink	221	5	No.06	0	0	1	1	1	1	0	0	1	1	1	1	1	1	1	1	1	0	1	0	1	1	0	1	1	1	1	1	1	1	0	0	0	1	0	0	0	0	0
14-1-141	27	3758027	310764	97.38	1_3	Clinic Room	Floor	221	5	No.06	0	0	1	1	1	1	0	0	1	1	1	1	1	1	1	1	1	0	1	0	1	1	0	1	1	1	1	1	1	1	0	0	0	1	0	0	0	0	0
17-1-010	149	3800234	50709	97.22	1_3	Injection Room	Floor	-	2	No.07	0	0	1	1	1	1	0	0	1	0	1	1	1	1	1	0	1	0	0	0	1	1	0	1	1	1	1	1	1	0	0	0	0	1	0	0	0	0	0
17-1-026	131	3621248	60684	97.27	1_4	Laboratory	Equipment	-	2	No.07	0	0	1	1	1	1	1	1	1	0	1	1	1	1	1	0	1	0	0	0	1	1	0	1	1	1	1	1	1	0	0	0	0	1	0	0	0	1	0
17-1-052	79	3649511	110124	97.65	1_3	Clinic Room	Floor	-	1	No.07	0	0	1	1	1	1	0	1	1	0	1	1	1	1	1	0	1	0	0	0	1	1	0	1	1	1	1	1	1	0	0	0	0	1	0	0	0	0	0
17-1-093	91	3849679	110266	97.46	1_29	Ward	Wall Surface	-	1	No.07	0	0	1	1	1	1	0	0	1	0	1	1	1	1	1	0	1	0	0	0	1	1	0	1	1	1	1	1	1	0	0	0	0	1	0	0	0	0	0
18-1-003	68	3931585	157779	97.05	1_1	Clinic Room	Wall Surface	40	6	No.08	1	0	1	1	1	1	0	1	1	1	1	1	1	1	1	1	1	0	1	0	1	1	0	1	1	1	0	1	1	0	0	0	0	0	0	0	0	0	0
18-1-018	87	3991793	137846	96.9	1_1	Clinic Room	Floor	40	6	No.08	1	1	1	1	1	1	0	1	1	0	1	1	1	0	1	1	1	0	1	0	1	1	0	1	1	1	0	1	1	0	0	0	0	1	0	0	0	0	0
18-1-033	18	3751260	393358	97.47	1_30	Ward	Floor	164	7	No.08	0	0	1	1	1	1	1	0	1	0	1	1	1	1	1	0	1	0	0	0	1	1	0	1	1	1	1	1	1	0	0	0	0	1	0	0	0	1	0
18-1-051	83	3991152	155070	96.93	1_1	Operating Room	Floor	40	6	No.08	1	0	1	1	1	1	0	1	1	0	1	1	1	1	1	1	1	0	1	0	1	1	0	1	1	1	0	1	1	0	0	0	0	1	0	0	0	0	0
18-1-057	43	4132175	254256	96.93	1_1	Operating Room	Sink	25	2	No.08	0	0	1	1	1	1	1	0	1	0	1	1	1	1	1	1	1	0	1	0	1	1	0	1	1	1	1	1	1	1	0	0	0	1	0	0	0	0	0
18-1-070	18	3751266	390600	97.45	1_1	X-ray Room	Staff Uniform	164	7	No.08	0	0	1	1	1	1	1	0	1	0	1	1	1	1	1	0	1	0	0	0	1	1	0	1	1	1	1	1	1	0	0	0	0	1	0	0	0	0	0
18-1-073	17	3750578	390600	97.49	1_2	X-ray Room	Equipment	164	7	No.08	0	0	1	1	1	1	1	0	1	0	1	1	1	1	1	0	1	0	0	0	1	1	0	1	1	1	1	1	1	0	0	0	0	1	0	0	0	0	0
18-1-074	85	3991084	151664	96.86	1_1	X-ray Room	Floor	40	6	No.08	1	1	1	1	1	1	0	1	1	0	1	1	1	0	1	1	1	0	1	0	1	1	0	1	1	1	0	1	1	0	0	0	0	1	0	0	0	0	0
18-1-075	18	3751267	390600	97.47	1_1	X-ray Room	Workbench	164	7	No.08	0	0	1	1	1	1	1	0	1	0	1	1	1	1	1	0	1	0	0	0	1	1	0	1	1	1	1	1	1	0	0	0	0	1	0	0	0	0	0
18-1-076	19	3750990	390600	97.46	1_2	X-ray Room	Equipment	164	7	No.08	0	0	1	1	1	1	1	0	1	0	1	1	1	1	1	0	1	0	0	0	1	1	0	1	1	1	1	1	1	0	0	0	0	1	0	0	0	0	0
18-1-087	21	3750503	293738	97.46	1_1	Reception	Workbench	164	7	No.08	0	0	1	1	1	1	1	0	1	0	1	1	1	1	1	0	1	0	0	0	1	1	0	1	1	1	1	1	1	0	0	0	0	1	0	0	0	0	0
18-1-094	88	3992110	137247	96.85	1_1	Reception	Equipment	40	6	No.08	1	0	1	1	1	1	0	1	1	0	1	1	1	1	1	1	1	0	1	0	1	1	0	1	1	1	0	1	1	0	0	0	0	1	0	0	0	0	0
[truncated: 77 more columns]
