# Supplementary material for: Multicenter genomic analysis reveals environmental hotspots and near-clonal subclusters of Acinetobacter baumannii in veterinary hospitals in Beijing, China
Source: Front Cell Infect Microbiol. 2026 Jun 1;16:1824342. doi: 10.3389/fcimb.2026.1824342 (PMC13265351; doi:10.3389/fcimb.2026.1824342)
Supplement: Supplementary file 2 [file DataSheet2.csv]

snp-dists 0.8.2	12_114	12_157	12_80	12_94	14_100	14_104	14_109	14_122	14_130	14_134	14_13	14_141	14_14	14_37	14_40	14_48	14_49	14_51	14_55	14_73	14_84	14_8	14_93	14_96	14_9	17_10	17_26	17_52	17_93	18_18	18_33	18_3	18_51	18_57	18_70	18_73	18_74	18_75	18_76	18_87	18_94	3_1_47	3_1_55	3_1_79	7_4_124	7_4_143	7_4_167	7_4_169	7_4_55
9_1_137	32450	32802	32538	32859	32675	34468	32675	32111	32674	31777	32674	32111	32111	32833	32674	32717	32111	32674	32476	32111	32675	32674	32677	32675	32675	33952	34890	32294	32391	33146	31888	33253	33146	32604	31889	31888	33146	31888	31888	31888	33147	32755	32751	32699	32201	33150	32199	32197	32202
9_1_140	32450	32802	32538	32859	32675	34468	32675	32111	32674	31777	32674	32111	32111	32833	32674	32717	32111	32674	32476	32111	32675	32674	32677	32675	32675	33952	34890	32294	32391	33146	31888	33253	33146	32604	31889	31888	33146	31888	31888	31888	33147	32755	32751	32699	32201	33150	32199	32197	32202
9_1_147	32450	32802	32538	32859	32675	34468	32675	32111	32674	31777	32674	32111	32111	32833	32674	32717	32111	32674	32476	32111	32675	32674	32677	32675	32675	33952	34890	32294	32391	33146	31888	33253	33146	32604	31889	31888	33146	31888	31888	31888	33147	32755	32751	32699	32201	33150	32199	32197	32202
9_1_155	32450	32802	32538	32859	32675	34468	32675	32111	32674	31777	32674	32111	32111	32833	32674	32717	32111	32674	32476	32111	32675	32674	32677	32675	32675	33952	34890	32294	32391	33146	31888	33253	33146	32604	31889	31888	33146	31888	31888	31888	33147	32755	32751	32699	32201	33150	32199	32197	32202
9_1_170	32450	32802	32538	32859	32675	34468	32675	32111	32674	31777	32674	32111	32111	32833	32674	32717	32111	32674	32476	32111	32675	32674	32677	32675	32675	33952	34890	32294	32391	33146	31888	33253	33146	32604	31889	31888	33146	31888	31888	31888	33147	32755	32751	32699	32201	33150	32199	32197	32202
9_1_187	32450	32802	32538	32859	32675	34468	32675	32111	32674	31777	32674	32111	32111	32833	32674	32717	32111	32674	32476	32111	32675	32674	32677	32675	32675	33952	34890	32294	32391	33146	31888	33253	33146	32604	31889	31888	33146	31888	31888	31888	33147	32755	32751	32699	32201	33150	32199	32197	32202
9_1_19	32450	32802	32538	32859	32675	34468	32675	32111	32674	31777	32674	32111	32111	32833	32674	32717	32111	32674	32476	32111	32675	32674	32677	32675	32675	33952	34890	32294	32391	33146	31888	33253	33146	32604	31889	31888	33146	31888	31888	31888	33147	32755	32751	32699	32201	33150	32199	32197	32202
9_1_3	32450	32802	32538	32859	32675	34468	32675	32111	32674	31777	32674	32111	32111	32833	32674	32717	32111	32674	32476	32111	32675	32674	32677	32675	32675	33952	34890	32294	32391	33146	31888	33253	33146	32604	31889	31888	33146	31888	31888	31888	33147	32755	32751	32699	32201	33150	32199	32197	32202
9_1_64	32450	32802	32538	32859	32675	34468	32675	32111	32674	31777	32674	32111	32111	32833	32674	32717	32111	32674	32476	32111	32675	32674	32677	32675	32675	33952	34890	32294	32391	33146	31888	33253	33146	32604	31889	31888	33146	31888	31888	31888	33147	32755	32751	32699	32201	33150	32199	32197	32202
14_134	32411	33236	23558	32212	32190	33349	32190	32136	32189	0	32189	32136	32136	32245	32189	32350	32136	32189	32327	32136	32190	32189	32192	32190	32190	32892	33628	26555	10377	32873	31147	32861	32873	33315	31148	31147	32873	31147	31147	31147	32874	32350	32346	32158	18421	32884	18419	18417	18422
18_33	32169	32658	31234	32355	32205	33011	32205	31478	32204	31147	32204	31478	31478	31963	32204	32233	31478	32204	31860	31478	32205	32204	32207	32205	32205	32644	33513	31931	31373	32322	0	32376	32322	32209	1	0	32322	0	0	0	32323	32071	32067	32207	31002	32338	31000	30998	31003
18_73	32169	32658	31234	32355	32205	33011	32205	31478	32204	31147	32204	31478	31478	31963	32204	32233	31478	32204	31860	31478	32205	32204	32207	32205	32205	32644	33513	31931	31373	32322	0	32376	32322	32209	1	0	32322	0	0	0	32323	32071	32067	32207	31002	32338	31000	30998	31003
18_75	32169	32658	31234	32355	32205	33011	32205	31478	32204	31147	32204	31478	31478	31963	32204	32233	31478	32204	31860	31478	32205	32204	32207	32205	32205	32644	33513	31931	31373	32322	0	32376	32322	32209	1	0	32322	0	0	0	32323	32071	32067	32207	31002	32338	31000	30998	31003
18_76	32169	32658	31234	32355	32205	33011	32205	31478	32204	31147	32204	31478	31478	31963	32204	32233	31478	32204	31860	31478	32205	32204	32207	32205	32205	32644	33513	31931	31373	32322	0	32376	32322	32209	1	0	32322	0	0	0	32323	32071	32067	32207	31002	32338	31000	30998	31003
18_87	32169	32658	31234	32355	32205	33011	32205	31478	32204	31147	32204	31478	31478	31963	32204	32233	31478	32204	31860	31478	32205	32204	32207	32205	32205	32644	33513	31931	31373	32322	0	32376	32322	32209	1	0	32322	0	0	0	32323	32071	32067	32207	31002	32338	31000	30998	31003
18_70	32170	32659	31235	32356	32206	33012	32206	31479	32205	31148	32205	31479	31479	31964	32205	32234	31479	32205	31861	31479	32206	32205	32208	32206	32206	32645	33514	31932	31374	32323	1	32377	32323	32210	0	1	32323	1	1	1	32324	32072	32068	32208	31003	32339	31001	30999	31004
8_1_72	32653	33611	32091	33001	32624	34315	32624	31620	32623	31868	32623	31620	31620	32535	32623	32681	31620	32623	32604	31620	32624	32623	32626	32624	32624	33949	34433	32284	32229	32865	31027	32983	32865	32475	31028	31027	32865	31027	31027	31027	32866	32955	32951	32603	31713	32922	31711	31709	31714
14_122	32950	33850	32160	32979	32470	34436	32470	0	32469	32136	32469	0	0	32619	32469	32375	0	32469	32470	0	32470	32469	32472	32470	32470	33815	34708	32515	32727	32976	31478	32970	32976	32768	31479	31478	32976	31478	31478	31478	32977	32803	32799	32479	32167	32944	32165	32163	32168
14_141	32950	33850	32160	32979	32470	34436	32470	0	32469	32136	32469	0	0	32619	32469	32375	0	32469	32470	0	32470	32469	32472	32470	32470	33815	34708	32515	32727	32976	31478	32970	32976	32768	31479	31478	32976	31478	31478	31478	32977	32803	32799	32479	32167	32944	32165	32163	32168
14_14	32950	33850	32160	32979	32470	34436	32470	0	32469	32136	32469	0	0	32619	32469	32375	0	32469	32470	0	32470	32469	32472	32470	32470	33815	34708	32515	32727	32976	31478	32970	32976	32768	31479	31478	32976	31478	31478	31478	32977	32803	32799	32479	32167	32944	32165	32163	32168
14_49	32950	33850	32160	32979	32470	34436	32470	0	32469	32136	32469	0	0	32619	32469	32375	0	32469	32470	0	32470	32469	32472	32470	32470	33815	34708	32515	32727	32976	31478	32970	32976	32768	31479	31478	32976	31478	31478	31478	32977	32803	32799	32479	32167	32944	32165	32163	32168
14_73	32950	33850	32160	32979	32470	34436	32470	0	32469	32136	32469	0	0	32619	32469	32375	0	32469	32470	0	32470	32469	32472	32470	32470	33815	34708	32515	32727	32976	31478	32970	32976	32768	31479	31478	32976	31478	31478	31478	32977	32803	32799	32479	32167	32944	32165	32163	32168
7_4_169	31480	33078	16125	31704	31760	32778	31760	32163	31759	18417	31759	32163	32163	31897	31759	31812	32163	31759	31202	32163	31760	31759	31762	31760	31760	32210	32434	25524	20738	32783	30998	32744	32783	32851	30999	30998	32783	30998	30998	30998	32784	31793	31789	31740	4	32783	8	0	5
7_4_99	31481	33079	16126	31705	31761	32779	31761	32164	31760	18418	31760	32164	32164	31898	31760	31813	32164	31760	31203	32164	31761	31760	31763	31761	31761	32211	32435	25525	20739	32784	30999	32745	32784	32852	31000	30999	32784	30999	30999	30999	32785	31794	31790	31741	3	32784	9	1	6
7_4_167	31482	33080	16127	31706	31762	32780	31762	32165	31761	18419	31761	32165	32165	31899	31761	31814	32165	31761	31204	32165	31762	31761	31764	31762	31762	32212	32436	25526	20740	32785	31000	32746	32785	32853	31001	31000	32785	31000	31000	31000	32786	31795	31791	31742	12	32785	0	8	13
7_4_124	31484	33082	16129	31708	31764	32782	31764	32167	31763	18421	31763	32167	32167	31901	31763	31816	32167	31763	31206	32167	31764	31763	31766	31764	31764	32214	32438	25528	20742	32787	31002	32748	32787	32855	31003	31002	32787	31002	31002	31002	32788	31797	31793	31744	0	32787	12	4	9
7_4_55	31485	33083	16130	31709	31765	32783	31765	32168	31764	18422	31764	32168	32168	31902	31764	31817	32168	31764	31207	32168	31765	31764	31767	31765	31765	32215	32439	25529	20743	32788	31003	32749	32788	32856	31004	31003	32788	31003	31003	31003	32789	31798	31794	31745	9	32788	13	5	0
17_52	32355	33132	27705	32402	32255	33557	32255	32515	32254	26555	32254	32515	32515	32287	32254	32325	32515	32254	32418	32515	32255	32254	32257	32255	32255	33528	34119	0	28089	33282	31931	33375	33282	33141	31932	31931	33282	31931	31931	31931	33283	32224	32220	32255	25528	33295	25526	25524	25529
17_93	32659	33485	22899	32305	32092	33820	32092	32727	32091	10377	32091	32727	32727	32514	32091	32186	32727	32091	32667	32727	32092	32091	32094	32092	32092	33256	33760	28089	0	32895	31373	32898	32895	33214	31374	31373	32895	31373	31373	31373	32896	32747	32743	32058	20742	32882	20740	20738	20743
12_114	0	34422	31046	11558	12881	13033	12881	32950	12880	32411	12880	32950	32950	13213	12880	13425	32950	12880	8650	32950	12881	12880	12883	12881	12881	15947	14289	32355	32659	31574	32169	31701	31574	21342	32170	32169	31574	32169	32169	32169	31575	10218	10214	12908	31484	31642	31482	31480	31485
14_55	8650	34059	31531	11188	12308	12471	12308	32470	12307	32327	12307	32470	32470	7400	12307	12775	32470	12307	0	32470	12308	12307	12310	12308	12308	14609	13784	32418	32667	31740	31860	31763	31740	21185	31861	31860	31740	31860	31860	31860	31741	9905	9901	12333	31206	31733	31204	31202	31207
9_1_18	30380	33362	28542	28488	27361	31122	27361	32081	27360	31288	27360	32081	32081	28605	27360	26954	32081	27360	29124	32081	27361	27360	27363	27361	27361	28146	30926	32011	30346	33471	31207	33589	33471	32133	31208	31207	33471	31207	31207	31207	33472	29430	29426	27351	30720	33504	30718	30716	30721
9_1_28	30380	33362	28542	28488	27361	31122	27361	32081	27360	31288	27360	32081	32081	28605	27360	26954	32081	27360	29124	32081	27361	27360	27363	27361	27361	28146	30926	32011	30346	33471	31207	33589	33471	32133	31208	31207	33471	31207	31207	31207	33472	29430	29426	27351	30720	33504	30718	30716	30721
12_80	31046	33274	0	31650	31174	33029	31174	32160	31173	23558	31173	32160	32160	30502	31173	31083	32160	31173	31531	32160	31174	31173	31176	31174	31174	31807	33553	27705	22899	32487	31234	32472	32487	32700	31235	31234	32487	31234	31234	31234	32488	31819	31815	31141	16129	32473	16127	16125	16130
18_57	21342	34791	32700	23433	23809	24064	23809	32768	23808	33315	23808	32768	32768	22697	23808	23946	32768	23808	21185	32768	23809	23808	23811	23809	23809	24473	24607	33141	33214	31811	32209	31837	31811	0	32210	32209	31811	32209	32209	32209	31812	21097	21093	23800	32855	31829	32853	32851	32856
14_130	12880	34427	31173	6694	1	16084	1	32469	0	32189	0	32469	32469	15211	0	944	32469	0	12307	32469	1	0	3	1	1	18073	16708	32254	32091	32446	32204	32448	32446	23808	32205	32204	32446	32204	32204	32204	32447	13951	13947	90	31763	32428	31761	31759	31764
14_13	12880	34427	31173	6694	1	16084	1	32469	0	32189	0	32469	32469	15211	0	944	32469	0	12307	32469	1	0	3	1	1	18073	16708	32254	32091	32446	32204	32448	32446	23808	32205	32204	32446	32204	32204	32204	32447	13951	13947	90	31763	32428	31761	31759	31764
14_40	12880	34427	31173	6694	1	16084	1	32469	0	32189	0	32469	32469	15211	0	944	32469	0	12307	32469	1	0	3	1	1	18073	16708	32254	32091	32446	32204	32448	32446	23808	32205	32204	32446	32204	32204	32204	32447	13951	13947	90	31763	32428	31761	31759	31764
14_51	12880	34427	31173	6694	1	16084	1	32469	0	32189	0	32469	32469	15211	0	944	32469	0	12307	32469	1	0	3	1	1	18073	16708	32254	32091	32446	32204	32448	32446	23808	32205	32204	32446	32204	32204	32204	32447	13951	13947	90	31763	32428	31761	31759	31764
14_8	12880	34427	31173	6694	1	16084	1	32469	0	32189	0	32469	32469	15211	0	944	32469	0	12307	32469	1	0	3	1	1	18073	16708	32254	32091	32446	32204	32448	32446	23808	32205	32204	32446	32204	32204	32204	32447	13951	13947	90	31763	32428	31761	31759	31764
14_100	12881	34428	31174	6695	0	16085	2	32470	1	32190	1	32470	32470	15212	1	945	32470	1	12308	32470	2	1	2	0	2	18074	16709	32255	32092	32447	32205	32449	32447	23809	32206	32205	32447	32205	32205	32205	32448	13952	13948	91	31764	32429	31762	31760	31765
14_96	12881	34428	31174	6695	0	16085	2	32470	1	32190	1	32470	32470	15212	1	945	32470	1	12308	32470	2	1	2	0	2	18074	16709	32255	32092	32447	32205	32449	32447	23809	32206	32205	32447	32205	32205	32205	32448	13952	13948	91	31764	32429	31762	31760	31765
14_109	12881	34428	31174	6695	2	16085	0	32470	1	32190	1	32470	32470	15212	1	945	32470	1	12308	32470	0	1	4	2	2	18074	16709	32255	32092	32447	32205	32449	32447	23809	32206	32205	32447	32205	32205	32205	32448	13952	13948	91	31764	32429	31762	31760	31765
14_84	12881	34428	31174	6695	2	16085	0	32470	1	32190	1	32470	32470	15212	1	945	32470	1	12308	32470	0	1	4	2	2	18074	16709	32255	32092	32447	32205	32449	32447	23809	32206	32205	32447	32205	32205	32205	32448	13952	13948	91	31764	32429	31762	31760	31765
14_9	12881	34428	31174	6695	2	16085	2	32470	1	32190	1	32470	32470	15212	1	945	32470	1	12308	32470	2	1	4	2	0	18074	16709	32255	32092	32447	32205	32449	32447	23809	32206	32205	32447	32205	32205	32205	32448	13952	13948	91	31764	32429	31762	31760	31765
14_93	12883	34430	31176	6697	2	16087	4	32472	3	32192	3	32472	32472	15214	3	947	32472	3	12310	32472	4	3	0	2	4	18076	16711	32257	32094	32449	32207	32451	32449	23811	32208	32207	32449	32207	32207	32207	32450	13954	13950	93	31766	32431	31764	31762	31767
3_1_79	12908	34414	31141	6720	91	16134	91	32479	90	32158	90	32479	32479	15225	90	976	32479	90	12333	32479	91	90	93	91	91	18099	16744	32255	32058	32453	32207	32453	32453	23800	32208	32207	32453	32207	32207	32207	32454	13971	13967	0	31744	32436	31742	31740	31745
14_48	13425	34495	31083	7306	945	16387	945	32375	944	32350	944	32375	32375	15424	944	0	32375	944	12775	32375	945	944	947	945	945	18118	17136	32325	32186	32435	32233	32435	32435	23946	32234	32233	32435	32233	32233	32233	32436	14249	14245	976	31816	32438	31814	31812	31817
3_1_55	10214	34349	31815	13043	13948	12985	13948	32799	13947	32346	13947	32799	32799	14836	13947	14245	32799	13947	9901	32799	13948	13947	13950	13948	13948	14901	14531	32220	32743	32799	32067	32877	32799	21093	32068	32067	32799	32067	32067	32067	32800	10	0	13967	31793	32822	31791	31789	31794
3_1_47	10218	34353	31819	13047	13952	12989	13952	32803	13951	32350	13951	32803	32803	14840	13951	14249	32803	13951	9905	32803	13952	13951	13954	13952	13952	14906	14535	32224	32747	32803	32071	32881	32803	21097	32072	32071	32803	32071	32071	32071	32804	0	10	13971	31797	32826	31795	31793	31798
12_157	34422	0	33274	34774	34428	36004	34428	33850	34427	33236	34427	33850	33850	34403	34427	34495	33850	34427	34059	33850	34428	34427	34430	34428	34428	35342	36211	33132	33485	34439	32658	34500	34439	34791	32659	32658	34439	32658	32658	32658	34440	34353	34349	34414	33082	34460	33080	33078	33083
14_37	13213	34403	30502	14005	15212	15836	15212	32619	15211	32245	15211	32619	32619	0	15211	15424	32619	15211	7400	32619	15212	15211	15214	15212	15212	17614	17420	32287	32514	30768	31963	30825	30768	22697	31964	31963	30768	31963	31963	31963	30769	14840	14836	15225	31901	30779	31899	31897	31902
12_94	11558	34774	31650	0	6695	14954	6695	32979	6694	32212	6694	32979	32979	14005	6694	7306	32979	6694	11188	32979	6695	6694	6697	6695	6695	17811	16020	32402	32305	33022	32355	33105	33022	23433	32356	32355	33022	32355	32355	32355	33023	13047	13043	6720	31708	33049	31706	31704	31709
18_18	31574	34439	32487	33022	32447	33553	32447	32976	32446	32873	32446	32976	32976	30768	32446	32435	32976	32446	31740	32976	32447	32446	32449	32447	32447	33567	33741	33282	32895	0	32322	552	0	31811	32323	32322	0	32322	32322	32322	1	32803	32799	32453	32787	284	32785	32783	32788
18_51	31574	34439	32487	33022	32447	33553	32447	32976	32446	32873	32446	32976	32976	30768	32446	32435	32976	32446	31740	32976	32447	32446	32449	32447	32447	33567	33741	33282	32895	0	32322	552	0	31811	32323	32322	0	32322	32322	32322	1	32803	32799	32453	32787	284	32785	32783	32788
18_74	31574	34439	32487	33022	32447	33553	32447	32976	32446	32873	32446	32976	32976	30768	32446	32435	32976	32446	31740	32976	32447	32446	32449	32447	32447	33567	33741	33282	32895	0	32322	552	0	31811	32323	32322	0	32322	32322	32322	1	32803	32799	32453	32787	284	32785	32783	32788
18_94	31575	34440	32488	33023	32448	33554	32448	32977	32447	32874	32447	32977	32977	30769	32447	32436	32977	32447	31741	32977	32448	32447	32450	32448	32448	33568	33742	33283	32896	1	32323	553	1	31812	32324	32323	1	32323	32323	32323	0	32804	32800	32454	32788	285	32786	32784	32789
7_4_143	31642	34460	32473	33049	32429	33594	32429	32944	32428	32884	32428	32944	32944	30779	32428	32438	32944	32428	31733	32944	32429	32428	32431	32429	32429	33583	33781	33295	32882	284	32338	564	284	31829	32339	32338	284	32338	32338	32338	285	32826	32822	32436	32787	0	32785	32783	32788
7_4_65	31642	34460	32473	33049	32429	33594	32429	32944	32428	32884	32428	32944	32944	30779	32428	32438	32944	32428	31733	32944	32429	32428	32431	32429	32429	33583	33781	33295	32882	284	32338	564	284	31829	32339	32338	284	32338	32338	32338	285	32826	32822	32436	32787	0	32785	32783	32788
9_1_143	31732	34550	32544	33163	32504	33644	32504	33063	32503	32960	32503	33063	33063	30823	32503	32507	33063	32503	31800	33063	32504	32503	32506	32504	32504	33630	33840	33377	32927	454	32405	616	454	31920	32406	32405	454	32405	32405	32405	455	32867	32863	32511	32863	376	32861	32859	32864
18_3	31701	34500	32472	33105	32449	33565	32449	32970	32448	32861	32448	32970	32970	30825	32448	32435	32970	32448	31763	32970	32449	32448	32451	32449	32449	33617	33788	33375	32898	552	32376	0	552	31837	32377	32376	552	32376	32376	32376	553	32881	32877	32453	32748	564	32746	32744	32749
17_10	15947	35342	31807	17811	18074	11971	18074	33815	18073	32892	18073	33815	33815	17614	18073	18118	33815	18073	14609	33815	18074	18073	18076	18074	18074	0	8892	33528	33256	33567	32644	33617	33567	24473	32645	32644	33567	32644	32644	32644	33568	14906	14901	18099	32214	33583	32212	32210	32215
14_104	13033	36004	33029	14954	16085	0	16085	34436	16084	33349	16084	34436	34436	15836	16084	16387	34436	16084	12471	34436	16085	16084	16087	16085	16085	11971	9698	33557	33820	33553	33011	33565	33553	24064	33012	33011	33553	33011	33011	33011	33554	12989	12985	16134	32782	33594	32780	32778	32783
17_26	14289	36211	33553	16020	16709	9698	16709	34708	16708	33628	16708	34708	34708	17420	16708	17136	34708	16708	13784	34708	16709	16708	16711	16709	16709	8892	0	34119	33760	33741	33513	33788	33741	24607	33514	33513	33741	33513	33513	33513	33742	14535	14531	16744	32438	33781	32436	32434	32439
[truncated: 15 more columns]
