# Supplementary material for: Multicenter genomic analysis reveals environmental hotspots and near-clonal subclusters of Acinetobacter baumannii in veterinary hospitals in Beijing, China
Source: Front Cell Infect Microbiol. 2026 Jun 1;16:1824342. doi: 10.3389/fcimb.2026.1824342 (PMC13265351; doi:10.3389/fcimb.2026.1824342)
Supplement: Supplementary file 3 [file DataSheet3.csv]

SampleID	Hospital ID	Sampling Department	Sampling Site	Culture-positive samples
03-1-001	Hospital No. 02	Ultrasound Room	Door	0
03-1-002	Hospital No. 02	Ultrasound Room	Tools	0
03-1-003	Hospital No. 02	Ultrasound Room	Equipment	0
03-1-004	Hospital No. 02	Ultrasound Room	Floor	0
03-1-005	Hospital No. 02	Ultrasound Room	Wall Surface	0
03-1-006	Hospital No. 02	Ultrasound Room	Door	0
03-1-007	Hospital No. 02	Clinic Room	Door	0
03-1-008	Hospital No. 02	Clinic Room	Door	0
03-1-009	Hospital No. 02	Clinic Room	Equipment	0
03-1-010	Hospital No. 02	Clinic Room	Door	0
03-1-011	Hospital No. 02	Clinic Room	Sink	0
03-1-013	Hospital No. 02	Clinic Room	Floor	0
03-1-014	Hospital No. 02	Clinic Room	Tap	0
03-1-015	Hospital No. 02	Clinic Room	Wall Surface	0
03-1-016	Hospital No. 02	Clinic Room	Tools	0
03-1-017	Hospital No. 02	Clinic Room	Equipment	0
03-1-018	Hospital No. 02	Clinic Room	Door	0
03-1-019	Hospital No. 02	Clinic Room	Door	0
03-1-020	Hospital No. 02	Clinic Room	Door	0
03-1-022	Hospital No. 02	Clinic Room	Sink	0
03-1-023	Hospital No. 02	Clinic Room	Tap	0
03-1-024	Hospital No. 02	Clinic Room	Floor	0
03-1-025	Hospital No. 02	Clinic Room	Equipment	0
03-1-026	Hospital No. 02	Clinic Room	Wall Surface	0
03-1-040	Hospital No. 02	Clinic Room	Floor	0
03-1-041	Hospital No. 02	Clinic Room	Wall Surface	0
03-1-042	Hospital No. 02	Clinic Room	Door	0
03-1-043	Hospital No. 02	Ward	Tools	0
03-1-044	Hospital No. 02	Ward	Floor	0
03-1-045	Hospital No. 02	Ward	Floor	0
03-1-046	Hospital No. 02	Ward	Floor	0
03-1-047	Hospital No. 02	X-ray Room	Floor	1
03-1-048	Hospital No. 02	Ward	Tap	0
03-1-049	Hospital No. 02	Ward	Door	0
03-1-050	Hospital No. 02	Ward	Door	0
03-1-051	Hospital No. 02	Ward	Door	0
03-1-052	Hospital No. 02	Ward	Wall Surface	0
03-1-053	Hospital No. 02	Ward	Wall Surface	0
03-1-054	Hospital No. 02	Ward	Wall Surface	0
03-1-055	Hospital No. 02	Ward	Workbench	1
03-1-056	Hospital No. 02	Ward	Cage	0
03-1-057	Hospital No. 02	Ward	Cage	0
03-1-058	Hospital No. 02	Ward	Cage	0
03-1-059	Hospital No. 02	Ward	Cage	0
03-1-060	Hospital No. 02	Ward	Cage	0
03-1-061	Hospital No. 02	Ward	Cage	0
03-1-062	Hospital No. 02	Ward	Cage	0
03-1-063	Hospital No. 02	Ward	Cage	0
03-1-064	Hospital No. 02	Ward	Cage	0
03-1-075	Hospital No. 02	Injection Room	Workbench	0
03-1-076	Hospital No. 02	Injection Room	Workbench	0
03-1-077	Hospital No. 02	Injection Room	Workbench	0
03-1-078	Hospital No. 02	Injection Room	Tap	0
03-1-079	Hospital No. 02	Injection Room	Sink	1
03-1-080	Hospital No. 02	Injection Room	Wall Surface	0
03-1-081	Hospital No. 02	Injection Room	Floor	0
03-1-082	Hospital No. 02	Operating Room	Staff Uniform	0
03-1-083	Hospital No. 02	Operating Room	Staff Uniform	0
03-1-084	Hospital No. 02	Operating Room	Staff Uniform	0
03-1-085	Hospital No. 02	Clinic Room	Staff Uniform	0
03-1-086	Hospital No. 02	Clinic Room	Staff Uniform	0
03-1-087	Hospital No. 02	Clinic Room	Staff Uniform	0
03-1-088	Hospital No. 02	Pharmacy	Equipment	0
03-1-091	Hospital No. 02	Pharmacy	Equipment	0
03-1-092	Hospital No. 02	Pharmacy	Wall Surface	0
03-1-093	Hospital No. 02	Pharmacy	Door	0
03-1-094	Hospital No. 02	Laboratory	Equipment	0
03-1-095	Hospital No. 02	Laboratory	Door	0
03-1-096	Hospital No. 02	Laboratory	Wall Surface	0
03-1-097	Hospital No. 02	Laboratory	Sink	0
03-1-098	Hospital No. 02	Laboratory	Tap	0
03-1-099	Hospital No. 02	Laboratory	Workbench	0
03-1-100	Hospital No. 02	Laboratory	Floor	0
03-1-101	Hospital No. 02	Laboratory	Door	0
03-1-102	Hospital No. 02	Operating Room	Door	0
03-1-103	Hospital No. 02	Reception	Equipment	0
03-1-104	Hospital No. 02	Reception	Wall Surface	0
03-1-107	Hospital No. 02	Reception	Floor	0
03-1-108	Hospital No. 02	Reception	Equipment	0
03-1-109	Hospital No. 02	X-ray Room	Wall Surface	0
03-1-110	Hospital No. 02	X-ray Room	Workbench	0
03-1-111	Hospital No. 02	X-ray Room	Door	0
03-1-112	Hospital No. 02	X-ray Room	Equipment	0
08-1-028	Hospital No. 03	Operating Room	Door	0
08-1-029	Hospital No. 03	Operating Room	Staff Uniform	0
08-1-030	Hospital No. 03	Operating Room	Staff Uniform	0
08-1-032	Hospital No. 03	Reception	Door	0
08-1-033	Hospital No. 03	Reception	Tap	0
08-1-035	Hospital No. 03	Reception	Equipment	0
08-1-036	Hospital No. 03	Reception	Equipment	0
08-1-037	Hospital No. 03	Reception	Workbench	0
08-1-038	Hospital No. 03	Reception	Floor	0
08-1-039	Hospital No. 03	Reception	Tools	0
08-1-040	Hospital No. 03	Reception	Staff Uniform	0
08-1-041	Hospital No. 03	Reception	Equipment	0
08-1-042	Hospital No. 03	Reception	Staff Uniform	0
08-1-043	Hospital No. 03	Reception	Workbench	0
08-1-044	Hospital No. 03	Ward	Staff Uniform	0
08-1-045	Hospital No. 03	Ward	Staff Uniform	0
08-1-046	Hospital No. 03	Ward	Staff Uniform	0
08-1-047	Hospital No. 03	Ward	Cage	0
08-1-048	Hospital No. 03	Ward	Cage	0
08-1-049	Hospital No. 03	Clinic Room	Staff Uniform	0
08-1-050	Hospital No. 03	Clinic Room	Staff Uniform	0
08-1-051	Hospital No. 03	Clinic Room	Door	0
08-1-052	Hospital No. 03	Clinic Room	Floor	0
08-1-053	Hospital No. 03	Clinic Room	Wall Surface	0
08-1-054	Hospital No. 03	Clinic Room	Workbench	0
08-1-055	Hospital No. 03	Clinic Room	Equipment	0
08-1-056	Hospital No. 03	Clinic Room	Equipment	0
08-1-057	Hospital No. 03	Clinic Room	Tap	0
08-1-058	Hospital No. 03	Clinic Room	Sink	0
08-1-059	Hospital No. 03	Clinic Room	Equipment	0
08-1-060	Hospital No. 03	Clinic Room	Door	0
08-1-061	Hospital No. 03	Clinic Room	Floor	0
08-1-062	Hospital No. 03	Clinic Room	Wall Surface	0
08-1-063	Hospital No. 03	Clinic Room	Workbench	0
08-1-064	Hospital No. 03	Clinic Room	Equipment	0
08-1-065	Hospital No. 03	Clinic Room	Equipment	0
08-1-066	Hospital No. 03	Clinic Room	Tap	0
08-1-067	Hospital No. 03	Clinic Room	Sink	0
08-1-068	Hospital No. 03	Clinic Room	Equipment	0
08-1-069	Hospital No. 03	Clinic Room	Tools	0
08-1-070	Hospital No. 03	Clinic Room	Floor	0
08-1-071	Hospital No. 03	Clinic Room	Tap	0
08-1-072	Hospital No. 03	Clinic Room	Sink	1
08-1-073	Hospital No. 03	Clinic Room	Sink	0
08-1-074	Hospital No. 03	Clinic Room	Staff Uniform	0
08-1-075	Hospital No. 03	Clinic Room	Workbench	0
08-1-076	Hospital No. 03	Clinic Room	Equipment	0
08-1-077	Hospital No. 03	Clinic Room	Door	0
08-1-078	Hospital No. 03	Clinic Room	Tap	0
08-1-079	Hospital No. 03	Clinic Room	Equipment	0
08-1-080	Hospital No. 03	Clinic Room	Workbench	0
08-1-081	Hospital No. 03	Clinic Room	Floor	0
08-1-082	Hospital No. 03	Clinic Room	Door	0
08-1-083	Hospital No. 03	Clinic Room	Equipment	0
08-1-084	Hospital No. 03	Clinic Room	Tools	0
08-1-085	Hospital No. 03	Clinic Room	Equipment	0
08-1-086	Hospital No. 03	Clinic Room	Workbench	0
08-1-087	Hospital No. 03	Clinic Room	Tools	0
08-1-088	Hospital No. 03	Clinic Room	Door	0
08-1-089	Hospital No. 03	Clinic Room	Floor	0
08-1-090	Hospital No. 03	Clinic Room	Staff Uniform	0
08-1-092	Hospital No. 03	Clinic Room	Sink	0
08-1-093	Hospital No. 03	Clinic Room	Staff Uniform	0
08-1-094	Hospital No. 03	Clinic Room	Tap	0
08-1-095	Hospital No. 03	Clinic Room	Equipment	0
08-1-096	Hospital No. 03	Laboratory	Equipment	0
08-1-097	Hospital No. 03	Laboratory	Tools	0
08-1-098	Hospital No. 03	Laboratory	Equipment	0
08-1-099	Hospital No. 03	Laboratory	Door	0
08-1-100	Hospital No. 03	Laboratory	Door	0
08-1-101	Hospital No. 03	Laboratory	Staff Uniform	0
08-1-102	Hospital No. 03	Laboratory	Floor	0
08-1-103	Hospital No. 03	Laboratory	Equipment	0
08-1-104	Hospital No. 03	Laboratory	Equipment	0
08-1-106	Hospital No. 03	Laboratory	Equipment	0
08-1-107	Hospital No. 03	Laboratory	Sink	0
08-1-108	Hospital No. 03	Laboratory	Tap	0
08-1-109	Hospital No. 03	Laboratory	Staff Uniform	0
08-1-110	Hospital No. 03	Pharmacy	Equipment	0
08-1-111	Hospital No. 03	Pharmacy	Workbench	0
08-1-112	Hospital No. 03	Pharmacy	Staff Uniform	0
08-1-113	Hospital No. 03	Pharmacy	Tools	0
08-1-114	Hospital No. 03	Pharmacy	Staff Uniform	0
08-1-115	Hospital No. 03	Pharmacy	Floor	0
08-1-116	Hospital No. 03	Pharmacy	Door	0
08-1-117	Hospital No. 03	Pharmacy	Door	0
08-1-118	Hospital No. 03	X-ray Room	Workbench	0
08-1-119	Hospital No. 03	X-ray Room	Floor	0
08-1-120	Hospital No. 03	X-ray Room	Staff Uniform	0
08-1-121	Hospital No. 03	X-ray Room	Equipment	0
08-1-122	Hospital No. 03	X-ray Room	Door	0
08-1-123	Hospital No. 03	X-ray Room	Equipment	0
08-1-124	Hospital No. 03	X-ray Room	Staff Uniform	0
08-1-125	Hospital No. 03	X-ray Room	Staff Uniform	0
08-1-126	Hospital No. 03	Injection Room	Workbench	0
08-1-127	Hospital No. 03	Injection Room	Floor	0
08-1-129	Hospital No. 03	Injection Room	Wall Surface	0
08-1-130	Hospital No. 03	Injection Room	Workbench	0
08-1-131	Hospital No. 03	Injection Room	Tools	0
08-1-132	Hospital No. 03	Injection Room	Workbench	0
08-1-133	Hospital No. 03	Injection Room	Floor	0
08-1-134	Hospital No. 03	Injection Room	Workbench	0
08-1-135	Hospital No. 03	Injection Room	Tools	0
08-1-136	Hospital No. 03	Injection Room	Tools	0
08-1-137	Hospital No. 03	Ultrasound Room	Equipment	0
08-1-138	Hospital No. 03	Ultrasound Room	Door	0
08-1-139	Hospital No. 03	Ultrasound Room	Tools	0
08-1-140	Hospital No. 03	Ultrasound Room	Workbench	0
08-1-141	Hospital No. 03	Ultrasound Room	Staff Uniform	0
08-1-142	Hospital No. 03	Ultrasound Room	Floor	0
08-1-143	Hospital No. 03	Ultrasound Room	Equipment	0
08-1-144	Hospital No. 03	Operating Room	Tools	0
08-1-145	Hospital No. 03	Operating Room	Floor	0
08-1-146	Hospital No. 03	Operating Room	Door	0
08-1-147	Hospital No. 03	Operating Room	Sink	0
08-1-148	Hospital No. 03	Operating Room	Wall Surface	0
08-1-149	Hospital No. 03	Operating Room	Tap	0
08-1-150	Hospital No. 03	Operating Room	Workbench	0
08-1-151	Hospital No. 03	Operating Room	Door	0
08-1-152	Hospital No. 03	Operating Room	Tools	0
08-1-153	Hospital No. 03	Operating Room	Workbench	0
08-1-154	Hospital No. 03	Operating Room	Floor	0
08-1-155	Hospital No. 03	Operating Room	Sink	0
08-1-156	Hospital No. 03	Operating Room	Sink	0
08-1-157	Hospital No. 03	Operating Room	Tools	0
08-1-158	Hospital No. 03	Operating Room	Tap	0
08-1-159	Hospital No. 03	Operating Room	Tools	0
08-1-160	Hospital No. 03	Operating Room	Wall Surface	0
08-1-161	Hospital No. 03	Operating Room	Tap	0
08-1-162	Hospital No. 03	Operating Room	Workbench	0
08-1-163	Hospital No. 03	Operating Room	Staff Uniform	0
08-1-164	Hospital No. 03	Operating Room	Tools	0
08-1-165	Hospital No. 03	Operating Room	Tools	0
08-1-166	Hospital No. 03	Ward	Cage	0
08-1-167	Hospital No. 03	Ward	Door	0
08-1-168	Hospital No. 03	Ward	Cage	0
08-1-169	Hospital No. 03	Ward	Cage	0
08-1-170	Hospital No. 03	Ward	Cage	0
08-1-171	Hospital No. 03	Ward	Wall Surface	0
08-1-172	Hospital No. 03	Ward	Equipment	0
08-1-173	Hospital No. 03	Ward	Cage	0
08-1-174	Hospital No. 03	Ward	Tools	0
08-1-175	Hospital No. 03	Ward	Tools	0
08-1-176	Hospital No. 03	Ward	Cage	0
08-1-177	Hospital No. 03	Ward	Workbench	0
08-1-178	Hospital No. 03	Ward	Cage	0
08-1-179	Hospital No. 03	Ward	Tools	0
08-1-180	Hospital No. 03	Ward	Floor	0
08-1-181	Hospital No. 03	Ward	Workbench	0
08-1-182	Hospital No. 03	Ward	Cage	0
08-1-183	Hospital No. 03	Ward	Cage	0
08-1-184	Hospital No. 03	Ward	Cage	0
08-1-185	Hospital No. 03	Ward	Wall Surface	0
08-1-186	Hospital No. 03	Ward	Door	0
08-1-187	Hospital No. 03	Ward	Floor	0
08-1-188	Hospital No. 03	Ward	Wall Surface	0
08-1-189	Hospital No. 03	Ward	Floor	0
08-1-190	Hospital No. 03	Ward	Cage	0
08-1-191	Hospital No. 03	Ward	Door	0
08-1-192	Hospital No. 03	Ward	Workbench	0
08-1-193	Hospital No. 03	Ward	Cage	0
08-1-194	Hospital No. 03	Ward	Cage	0
08-1-195	Hospital No. 03	Ward	Floor	0
08-1-196	Hospital No. 03	Ward	Sink	0
08-1-197	Hospital No. 03	Ward	Tap	0
08-1-198	Hospital No. 03	Ward	Wall Surface	0
08-1-199	Hospital No. 03	Ward	Workbench	0
08-1-200	Hospital No. 03	Ward	Cage	0
08-1-201	Hospital No. 03	Ward	Door	0
08-1-202	Hospital No. 03	Ward	Workbench	0
08-1-203	Hospital No. 03	Ward	Cage	0
08-1-204	Hospital No. 03	Ward	Wall Surface	0
08-1-205	Hospital No. 03	Ward	Sink	0
08-1-206	Hospital No. 03	Ward	Tap	0
08-1-207	Hospital No. 03	Ward	Equipment	0
08-1-208	Hospital No. 03	Ward	Floor	0
08-1-209	Hospital No. 03	Ward	Cage	0
08-1-210	Hospital No. 03	Ward	Door	0
08-1-211	Hospital No. 03	Ward	Cage	0
08-1-212	Hospital No. 03	Ward	Wall Surface	0
08-1-213	Hospital No. 03	Ward	Cage	0
08-1-214	Hospital No. 03	Ward	Floor	0
08-1-215	Hospital No. 03	Ward	Workbench	0
08-1-216	Hospital No. 03	Ward	Cage	0
09-1-001	Hospital No. 04	Clinic Room	Door	0
09-1-002	Hospital No. 04	Clinic Room	Tap	0
09-1-003	Hospital No. 04	Clinic Room	Staff Uniform	1
09-1-004	Hospital No. 04	Clinic Room	Equipment	0
09-1-005	Hospital No. 04	Clinic Room	Tools	0
09-1-006	Hospital No. 04	Clinic Room	Workbench	0
09-1-007	Hospital No. 04	Clinic Room	Staff Uniform	0
09-1-008	Hospital No. 04	Clinic Room	Equipment	0
09-1-009	Hospital No. 04	Clinic Room	Sink	0
09-1-010	Hospital No. 04	Clinic Room	Staff Uniform	0
09-1-011	Hospital No. 04	Clinic Room	Sink	0
09-1-012	Hospital No. 04	Clinic Room	Equipment	0
09-1-013	Hospital No. 04	Clinic Room	Wall Surface	0
09-1-014	Hospital No. 04	Clinic Room	Floor	0
09-1-015	Hospital No. 04	Clinic Room	Sink	0
09-1-016	Hospital No. 04	Clinic Room	Floor	0
09-1-017	Hospital No. 04	Clinic Room	Tools	0
09-1-018	Hospital No. 04	Clinic Room	Wall Surface	1
09-1-019	Hospital No. 04	Clinic Room	Tap	1
09-1-020	Hospital No. 04	Clinic Room	Equipment	0
09-1-021	Hospital No. 04	Clinic Room	Door	0
09-1-022	Hospital No. 04	Clinic Room	Floor	0
09-1-023	Hospital No. 04	Clinic Room	Equipment	0
09-1-024	Hospital No. 04	Clinic Room	Door	0
09-1-025	Hospital No. 04	Clinic Room	Tap	0
09-1-026	Hospital No. 04	Clinic Room	Door	0
09-1-027	Hospital No. 04	Clinic Room	Door	0
09-1-028	Hospital No. 04	Clinic Room	Sink	1
09-1-029	Hospital No. 04	Clinic Room	Workbench	0
09-1-030	Hospital No. 04	Clinic Room	Equipment	0
09-1-031	Hospital No. 04	Clinic Room	Staff Uniform	0
09-1-032	Hospital No. 04	Clinic Room	Tools	0
09-1-033	Hospital No. 04	Clinic Room	Workbench	0
09-1-034	Hospital No. 04	Clinic Room	Workbench	0
09-1-035	Hospital No. 04	Clinic Room	Door	0
09-1-036	Hospital No. 04	Clinic Room	Sink	0
09-1-037	Hospital No. 04	Clinic Room	Tools	0
09-1-038	Hospital No. 04	Clinic Room	Wall Surface	0
09-1-039	Hospital No. 04	Clinic Room	Floor	0
09-1-040	Hospital No. 04	Clinic Room	Staff Uniform	0
09-1-041	Hospital No. 04	Clinic Room	Staff Uniform	0
09-1-053	Hospital No. 04	Ultrasound Room	Equipment	0
09-1-054	Hospital No. 04	Ultrasound Room	Workbench	0
09-1-055	Hospital No. 04	Ultrasound Room	Door	0
09-1-056	Hospital No. 04	Ultrasound Room	Workbench	0
09-1-057	Hospital No. 04	Ultrasound Room	Wall Surface	0
09-1-058	Hospital No. 04	Ultrasound Room	Tools	0
09-1-059	Hospital No. 04	Ultrasound Room	Tap	0
09-1-060	Hospital No. 04	Ultrasound Room	Equipment	0
09-1-061	Hospital No. 04	Ultrasound Room	Equipment	0
09-1-062	Hospital No. 04	Ultrasound Room	Sink	0
09-1-063	Hospital No. 04	Ultrasound Room	Floor	0
09-1-064	Hospital No. 04	Ultrasound Room	Workbench	1
09-1-065	Hospital No. 04	Clinic Room	Equipment	0
09-1-066	Hospital No. 04	Clinic Room	Tools	0
09-1-067	Hospital No. 04	Clinic Room	Floor	0
09-1-068	Hospital No. 04	Clinic Room	Wall Surface	0
09-1-069	Hospital No. 04	Clinic Room	Equipment	0
09-1-070	Hospital No. 04	Clinic Room	Workbench	0
09-1-071	Hospital No. 04	Clinic Room	Workbench	0
09-1-073	Hospital No. 04	Clinic Room	Tools	0
09-1-074	Hospital No. 04	Clinic Room	Door	0
09-1-075	Hospital No. 04	Operating Room	Workbench	0
09-1-076	Hospital No. 04	Operating Room	Tap	0
09-1-077	Hospital No. 04	Operating Room	Sink	0
09-1-078	Hospital No. 04	Operating Room	Workbench	0
09-1-079	Hospital No. 04	Operating Room	Tools	0
09-1-080	Hospital No. 04	Operating Room	Floor	0
09-1-081	Hospital No. 04	Operating Room	Equipment	0
09-1-082	Hospital No. 04	Operating Room	Tools	0
09-1-083	Hospital No. 04	Operating Room	Wall Surface	0
09-1-084	Hospital No. 04	Reception	Staff Uniform	0
09-1-085	Hospital No. 04	Reception	Equipment	0
09-1-086	Hospital No. 04	Reception	Workbench	0
09-1-087	Hospital No. 04	Reception	Door	0
09-1-088	Hospital No. 04	Reception	Floor	0
09-1-089	Hospital No. 04	Reception	Equipment	0
09-1-090	Hospital No. 04	Reception	Equipment	0
09-1-091	Hospital No. 04	Reception	Workbench	0
09-1-092	Hospital No. 04	Reception	Tools	0
09-1-093	Hospital No. 04	Reception	Wall Surface	0
09-1-094	Hospital No. 04	Reception	Door	0
09-1-095	Hospital No. 04	Reception	Tools	0
09-1-096	Hospital No. 04	Reception	Staff Uniform	0
09-1-097	Hospital No. 04	Reception	Staff Uniform	0
09-1-098	Hospital No. 04	Reception	Workbench	0
09-1-099	Hospital No. 04	Reception	Wall Surface	0
09-1-100	Hospital No. 04	Laboratory	Sink	0
09-1-101	Hospital No. 04	Laboratory	Staff Uniform	0
09-1-102	Hospital No. 04	Laboratory	Door	0
09-1-103	Hospital No. 04	Laboratory	Tools	0
09-1-104	Hospital No. 04	Laboratory	Equipment	0
09-1-105	Hospital No. 04	Laboratory	Tap	0
09-1-106	Hospital No. 04	Laboratory	Equipment	0
09-1-107	Hospital No. 04	Laboratory	Door	0
09-1-108	Hospital No. 04	Laboratory	Door	0
09-1-109	Hospital No. 04	Laboratory	Wall Surface	0
09-1-110	Hospital No. 04	Laboratory	Workbench	0
09-1-111	Hospital No. 04	Laboratory	Workbench	0
09-1-112	Hospital No. 04	Laboratory	Equipment	0
09-1-113	Hospital No. 04	Laboratory	Equipment	0
09-1-114	Hospital No. 04	Laboratory	Workbench	0
09-1-115	Hospital No. 04	Laboratory	Floor	0
09-1-116	Hospital No. 04	Pharmacy	Staff Uniform	0
09-1-117	Hospital No. 04	Pharmacy	Wall Surface	0
09-1-118	Hospital No. 04	Pharmacy	Door	0
09-1-119	Hospital No. 04	Pharmacy	Tools	0
09-1-120	Hospital No. 04	Pharmacy	Workbench	0
09-1-121	Hospital No. 04	Pharmacy	Staff Uniform	0
09-1-122	Hospital No. 04	Pharmacy	Equipment	0
09-1-123	Hospital No. 04	Pharmacy	Floor	0
09-1-124	Hospital No. 04	Clinic Room	Door	0
09-1-125	Hospital No. 04	Clinic Room	Workbench	0
09-1-126	Hospital No. 04	Clinic Room	Tools	0
09-1-127	Hospital No. 04	Clinic Room	Workbench	0
09-1-128	Hospital No. 04	Clinic Room	Floor	0
09-1-131	Hospital No. 04	X-ray Room	Equipment	0
09-1-132	Hospital No. 04	X-ray Room	Floor	0
09-1-133	Hospital No. 04	X-ray Room	Tools	0
09-1-134	Hospital No. 04	X-ray Room	Equipment	0
09-1-135	Hospital No. 04	X-ray Room	Wall Surface	0
09-1-136	Hospital No. 04	X-ray Room	Door	0
09-1-137	Hospital No. 04	X-ray Room	Tools	1
09-1-138	Hospital No. 04	X-ray Room	Workbench	0
09-1-139	Hospital No. 04	X-ray Room	Tools	0
09-1-140	Hospital No. 04	Ward	Workbench	1
09-1-141	Hospital No. 04	Ward	Cage	0
09-1-142	Hospital No. 04	Ward	Cage	0
09-1-143	Hospital No. 04	Ward	Door	1
09-1-144	Hospital No. 04	Ward	Wall Surface	0
09-1-145	Hospital No. 04	Ward	Floor	0
09-1-146	Hospital No. 04	Ward	Cage	0
09-1-147	Hospital No. 04	Ward	Cage	1
09-1-148	Hospital No. 04	Ward	Door	0
09-1-149	Hospital No. 04	Ward	Cage	0
09-1-150	Hospital No. 04	Ward	Sink	0
09-1-151	Hospital No. 04	Ward	Tap	0
09-1-152	Hospital No. 04	Ward	Sink	0
09-1-153	Hospital No. 04	Ward	Cage	0
09-1-154	Hospital No. 04	Ward	Cage	0
09-1-155	Hospital No. 04	Ward	Floor	1
09-1-156	Hospital No. 04	Ward	Tap	0
09-1-157	Hospital No. 04	Ward	Sink	0
09-1-158	Hospital No. 04	Ward	Staff Uniform	0
09-1-159	Hospital No. 04	Ward	Staff Uniform	0
09-1-160	Hospital No. 04	Ward	Door	0
09-1-161	Hospital No. 04	Ward	Sink	0
09-1-162	Hospital No. 04	Ward	Tap	0
09-1-163	Hospital No. 04	Ward	Wall Surface	0
09-1-164	Hospital No. 04	Ward	Tools	0
09-1-165	Hospital No. 04	Ward	Equipment	0
09-1-166	Hospital No. 04	Ward	Cage	0
09-1-167	Hospital No. 04	Ward	Tap	0
09-1-168	Hospital No. 04	Ward	Cage	0
09-1-169	Hospital No. 04	Ward	Floor	0
09-1-170	Hospital No. 04	Ward	Tools	1
09-1-171	Hospital No. 04	Ward	Workbench	0
09-1-172	Hospital No. 04	Ward	Cage	0
09-1-173	Hospital No. 04	Ward	Cage	0
09-1-174	Hospital No. 04	Ward	Tools	0
09-1-175	Hospital No. 04	Ward	Cage	0
09-1-176	Hospital No. 04	Ward	Cage	0
09-1-177	Hospital No. 04	Ward	Sink	0
09-1-178	Hospital No. 04	Ward	Tools	0
09-1-179	Hospital No. 04	Ward	Tools	0
09-1-180	Hospital No. 04	Ward	Door	0
09-1-181	Hospital No. 04	Ward	Door	0
09-1-182	Hospital No. 04	Ward	Workbench	0
09-1-183	Hospital No. 04	Ward	Wall Surface	0
09-1-184	Hospital No. 04	Ward	Cage	0
09-1-185	Hospital No. 04	Ward	Cage	0
09-1-186	Hospital No. 04	Ward	Cage	0
09-1-187	Hospital No. 04	Ward	Floor	1
09-1-188	Hospital No. 04	Ward	Cage	0
09-1-189	Hospital No. 04	Injection Room	Tools	0
09-1-190	Hospital No. 04	Injection Room	Workbench	0
09-1-191	Hospital No. 04	Injection Room	Tap	0
09-1-192	Hospital No. 04	Injection Room	Tools	0
09-1-193	Hospital No. 04	Injection Room	Workbench	0
09-1-194	Hospital No. 04	Injection Room	Wall Surface	0
09-1-195	Hospital No. 04	Injection Room	Floor	0
09-1-196	Hospital No. 04	Injection Room	Workbench	0
12-1-001	Hospital No. 05	Injection Room	Workbench	0
12-1-002	Hospital No. 05	Injection Room	Workbench	0
12-1-003	Hospital No. 05	Injection Room	Workbench	0
12-1-004	Hospital No. 05	Injection Room	Workbench	0
12-1-005	Hospital No. 05	Injection Room	Tools	0
12-1-006	Hospital No. 05	Injection Room	Tools	0
12-1-007	Hospital No. 05	Injection Room	Floor	0
12-1-008	Hospital No. 05	Injection Room	Wall Surface	0
12-1-009	Hospital No. 05	Injection Room	Sink	0
12-1-010	Hospital No. 05	Injection Room	Tap	0
12-1-011	Hospital No. 05	Injection Room	Staff Uniform	0
12-1-012	Hospital No. 05	Injection Room	Staff Uniform	0
12-1-013	Hospital No. 05	Injection Room	Staff Uniform	0
12-1-014	Hospital No. 05	Pharmacy	Door	0
12-1-015	Hospital No. 05	Pharmacy	Door	0
12-1-016	Hospital No. 05	Pharmacy	Door	0
12-1-017	Hospital No. 05	Pharmacy	Floor	0
12-1-018	Hospital No. 05	Pharmacy	Workbench	0
12-1-019	Hospital No. 05	Pharmacy	Cage	0
12-1-020	Hospital No. 05	Pharmacy	Tools	0
12-1-021	Hospital No. 05	Pharmacy	Wall Surface	0
12-1-022	Hospital No. 05	Pharmacy	Equipment	0
12-1-023	Hospital No. 05	Pharmacy	Door	0
12-1-024	Hospital No. 05	Pharmacy	Staff Uniform	0
12-1-025	Hospital No. 05	Operating Room	Wall Surface	0
12-1-026	Hospital No. 05	Operating Room	Tools	0
12-1-027	Hospital No. 05	Operating Room	Floor	0
12-1-028	Hospital No. 05	Operating Room	Workbench	0
12-1-029	Hospital No. 05	Operating Room	Door	0
12-1-030	Hospital No. 05	Clinic Room	Tools	0
12-1-031	Hospital No. 05	Clinic Room	Tap	0
12-1-032	Hospital No. 05	Clinic Room	Sink	0
12-1-033	Hospital No. 05	Clinic Room	Sink	0
12-1-034	Hospital No. 05	Clinic Room	Equipment	0
12-1-035	Hospital No. 05	Clinic Room	Wall Surface	0
12-1-036	Hospital No. 05	Clinic Room	Wall Surface	0
12-1-037	Hospital No. 05	Clinic Room	Door	0
12-1-038	Hospital No. 05	Clinic Room	Door	0
12-1-039	Hospital No. 05	Clinic Room	Workbench	0
12-1-040	Hospital No. 05	Clinic Room	Workbench	0
12-1-041	Hospital No. 05	Clinic Room	Floor	0
12-1-042	Hospital No. 05	Clinic Room	Floor	0
12-1-043	Hospital No. 05	Clinic Room	Equipment	0
12-1-044	Hospital No. 05	Clinic Room	Tap	0
12-1-045	Hospital No. 05	Clinic Room	Tools	0
12-1-046	Hospital No. 05	Clinic Room	Tools	0
12-1-047	Hospital No. 05	Clinic Room	Staff Uniform	0
12-1-048	Hospital No. 05	Clinic Room	Staff Uniform	0
12-1-049	Hospital No. 05	Clinic Room	Equipment	0
12-1-050	Hospital No. 05	Clinic Room	Sink	0
12-1-051	Hospital No. 05	Clinic Room	Workbench	0
12-1-052	Hospital No. 05	Clinic Room	Equipment	0
12-1-053	Hospital No. 05	Clinic Room	Tap	0
12-1-054	Hospital No. 05	Clinic Room	Equipment	0
12-1-055	Hospital No. 05	Clinic Room	Floor	0
12-1-056	Hospital No. 05	Clinic Room	Door	0
12-1-057	Hospital No. 05	Clinic Room	Wall Surface	0
12-1-058	Hospital No. 05	Clinic Room	Floor	0
12-1-059	Hospital No. 05	Clinic Room	Workbench	0
12-1-060	Hospital No. 05	Clinic Room	Door	0
12-1-061	Hospital No. 05	Clinic Room	Wall Surface	0
12-1-077	Hospital No. 05	Laboratory	Staff Uniform	0
12-1-078	Hospital No. 05	Laboratory	Tools	0
12-1-079	Hospital No. 05	Laboratory	Sink	0
12-1-080	Hospital No. 05	Laboratory	Floor	1
12-1-081	Hospital No. 05	Laboratory	Wall Surface	0
12-1-082	Hospital No. 05	Laboratory	Staff Uniform	0
12-1-083	Hospital No. 05	Laboratory	Staff Uniform	0
12-1-084	Hospital No. 05	Laboratory	Equipment	0
12-1-085	Hospital No. 05	Laboratory	Equipment	0
12-1-086	Hospital No. 05	Laboratory	Workbench	0
12-1-087	Hospital No. 05	Laboratory	Door	0
12-1-088	Hospital No. 05	Laboratory	Door	0
12-1-089	Hospital No. 05	Laboratory	Workbench	0
12-1-090	Hospital No. 05	Laboratory	Workbench	0
12-1-091	Hospital No. 05	Laboratory	Tap	0
12-1-092	Hospital No. 05	Laboratory	Equipment	0
12-1-093	Hospital No. 05	Laboratory	Equipment	0
12-1-094	Hospital No. 05	Ultrasound Room	Floor	1
12-1-095	Hospital No. 05	Ultrasound Room	Tools	0
12-1-096	Hospital No. 05	Ultrasound Room	Tap	0
12-1-097	Hospital No. 05	Ultrasound Room	Workbench	0
12-1-098	Hospital No. 05	Ultrasound Room	Staff Uniform	0
12-1-099	Hospital No. 05	Ultrasound Room	Door	0
12-1-101	Hospital No. 05	Ultrasound Room	Equipment	0
12-1-102	Hospital No. 05	Ultrasound Room	Wall Surface	0
12-1-103	Hospital No. 05	Ultrasound Room	Equipment	0
12-1-104	Hospital No. 05	Ultrasound Room	Sink	0
12-1-105	Hospital No. 05	X-ray Room	Staff Uniform	0
12-1-106	Hospital No. 05	Reception	Staff Uniform	0
12-1-107	Hospital No. 05	Reception	Staff Uniform	0
12-1-108	Hospital No. 05	Reception	Door	0
12-1-109	Hospital No. 05	Reception	Workbench	0
12-1-110	Hospital No. 05	Reception	Workbench	0
12-1-111	Hospital No. 05	Reception	Tools	0
12-1-112	Hospital No. 05	Reception	Tap	0
12-1-113	Hospital No. 05	Reception	Wall Surface	0
12-1-114	Hospital No. 05	Reception	Floor	1
12-1-115	Hospital No. 05	Reception	Equipment	0
12-1-116	Hospital No. 05	Reception	Equipment	0
12-1-117	Hospital No. 05	Reception	Equipment	0
12-1-118	Hospital No. 05	Reception	Tools	0
12-1-119	Hospital No. 05	Reception	Door	0
12-1-120	Hospital No. 05	Reception	Door	0
12-1-121	Hospital No. 05	Reception	Workbench	0
12-1-122	Hospital No. 05	Reception	Door	0
12-1-123	Hospital No. 05	Reception	Floor	0
12-1-124	Hospital No. 05	Reception	Wall Surface	0
12-1-125	Hospital No. 05	Ward	Cage	0
12-1-126	Hospital No. 05	Ward	Floor	0
12-1-127	Hospital No. 05	Ward	Cage	0
12-1-128	Hospital No. 05	Ward	Cage	0
12-1-129	Hospital No. 05	Ward	Workbench	0
12-1-130	Hospital No. 05	Ward	Door	0
12-1-131	Hospital No. 05	Ward	Cage	0
12-1-132	Hospital No. 05	Ward	Tools	0
12-1-133	Hospital No. 05	Ward	Equipment	0
12-1-134	Hospital No. 05	Ward	Cage	0
12-1-135	Hospital No. 05	Ward	Sink	0
12-1-136	Hospital No. 05	Ward	Tap	0
12-1-137	Hospital No. 05	Ward	Tools	0
12-1-138	Hospital No. 05	Ward	Cage	0
12-1-139	Hospital No. 05	Ward	Wall Surface	0
12-1-140	Hospital No. 05	Ward	Cage	0
12-1-141	Hospital No. 05	Ward	Cage	0
12-1-142	Hospital No. 05	Ward	Floor	0
12-1-143	Hospital No. 05	Ward	Tools	0
12-1-144	Hospital No. 05	Ward	Cage	0
12-1-145	Hospital No. 05	Ward	Wall Surface	0
12-1-146	Hospital No. 05	Ward	Cage	0
12-1-147	Hospital No. 05	Ward	Cage	0
12-1-148	Hospital No. 05	Ward	Door	0
12-1-149	Hospital No. 05	Ward	Cage	0
12-1-150	Hospital No. 05	Ward	Cage	0
12-1-151	Hospital No. 05	Ward	Staff Uniform	0
12-1-152	Hospital No. 05	Ward	Door	0
12-1-153	Hospital No. 05	Ward	Cage	0
12-1-154	Hospital No. 05	Ward	Tap	0
12-1-155	Hospital No. 05	Ward	Workbench	0
12-1-156	Hospital No. 05	Ward	Floor	0
12-1-157	Hospital No. 05	Ward	Tools	1
12-1-158	Hospital No. 05	Ward	Wall Surface	0
12-1-159	Hospital No. 05	Ward	Tools	0
12-1-160	Hospital No. 05	Ward	Cage	0
12-1-161	Hospital No. 05	Ward	Cage	0
12-1-162	Hospital No. 05	Ward	Floor	0
12-1-163	Hospital No. 05	Ward	Staff Uniform	0
12-1-164	Hospital No. 05	Ward	Cage	0
12-1-165	Hospital No. 05	Ward	Cage	0
12-1-166	Hospital No. 05	Ward	Cage	0
12-1-167	Hospital No. 05	Ward	Cage	0
12-1-168	Hospital No. 05	Ward	Wall Surface	0
12-1-169	Hospital No. 05	Ward	Door	0
14-1-001	Hospital No. 06	Operating Room	Workbench	0
14-1-003	Hospital No. 06	Operating Room	Door	0
14-1-004	Hospital No. 06	Operating Room	Sink	0
14-1-005	Hospital No. 06	Operating Room	Floor	0
14-1-006	Hospital No. 06	Operating Room	Wall Surface	0
14-1-007	Hospital No. 06	Operating Room	Workbench	0
14-1-008	Hospital No. 06	Operating Room	Tap	1
14-1-009	Hospital No. 06	Operating Room	Equipment	1
14-1-011	Hospital No. 06	Operating Room	Equipment	0
14-1-013	Hospital No. 06	Ward	Door	1
14-1-014	Hospital No. 06	Ward	Cage	1
14-1-015	Hospital No. 06	Ward	Tools	0
14-1-016	Hospital No. 06	Ward	Cage	0
14-1-017	Hospital No. 06	Ward	Cage	0
14-1-018	Hospital No. 06	Ward	Cage	0
14-1-019	Hospital No. 06	Ward	Wall Surface	0
14-1-020	Hospital No. 06	Ward	Floor	0
14-1-021	Hospital No. 06	Ward	Cage	0
14-1-022	Hospital No. 06	Ward	Tools	0
14-1-023	Hospital No. 06	Ward	Cage	0
14-1-024	Hospital No. 06	Ward	Sink	0
14-1-025	Hospital No. 06	Ward	Cage	0
14-1-026	Hospital No. 06	Ward	Equipment	0
14-1-027	Hospital No. 06	Ward	Cage	0
14-1-028	Hospital No. 06	Ward	Wall Surface	0
14-1-029	Hospital No. 06	Ward	Cage	0
14-1-030	Hospital No. 06	Ward	Cage	0
14-1-031	Hospital No. 06	Ward	Cage	0
14-1-032	Hospital No. 06	Ward	Tools	0
14-1-033	Hospital No. 06	Ward	Floor	0
14-1-034	Hospital No. 06	Ward	Cage	0
14-1-035	Hospital No. 06	Ward	Cage	0
14-1-036	Hospital No. 06	Ward	Tap	0
14-1-037	Hospital No. 06	Ward	Floor	1
14-1-038	Hospital No. 06	Ward	Staff Uniform	0
14-1-039	Hospital No. 06	Ward	Staff Uniform	0
14-1-040	Hospital No. 06	Ward	Staff Uniform	1
14-1-041	Hospital No. 06	Ward	Workbench	0
14-1-042	Hospital No. 06	Ward	Door	0
14-1-043	Hospital No. 06	Ward	Workbench	0
14-1-044	Hospital No. 06	Ward	Floor	0
14-1-045	Hospital No. 06	Ward	Wall Surface	0
14-1-046	Hospital No. 06	Ward	Tap	0
14-1-047	Hospital No. 06	Ward	Sink	0
14-1-048	Hospital No. 06	Operating Room	Staff Uniform	1
14-1-049	Hospital No. 06	Ultrasound Room	Workbench	1
14-1-050	Hospital No. 06	Ultrasound Room	Equipment	0
14-1-051	Hospital No. 06	Ultrasound Room	Equipment	1
14-1-052	Hospital No. 06	Ultrasound Room	Door	0
14-1-053	Hospital No. 06	Ultrasound Room	Floor	0
14-1-054	Hospital No. 06	Ultrasound Room	Wall Surface	0
14-1-055	Hospital No. 06	Ultrasound Room	Staff Uniform	1
14-1-056	Hospital No. 06	Clinic Room	Workbench	0
14-1-057	Hospital No. 06	Clinic Room	Workbench	0
14-1-058	Hospital No. 06	Clinic Room	Tap	0
14-1-059	Hospital No. 06	Clinic Room	Sink	0
14-1-060	Hospital No. 06	Clinic Room	Equipment	0
14-1-061	Hospital No. 06	Clinic Room	Equipment	0
14-1-062	Hospital No. 06	Clinic Room	Floor	0
14-1-063	Hospital No. 06	Clinic Room	Wall Surface	0
14-1-064	Hospital No. 06	Clinic Room	Door	0
14-1-065	Hospital No. 06	Clinic Room	Equipment	0
14-1-066	Hospital No. 06	Laboratory	Sink	0
14-1-067	Hospital No. 06	Laboratory	Equipment	0
14-1-068	Hospital No. 06	Laboratory	Workbench	0
14-1-069	Hospital No. 06	Laboratory	Equipment	0
14-1-070	Hospital No. 06	Laboratory	Staff Uniform	0
14-1-071	Hospital No. 06	Laboratory	Door	0
14-1-072	Hospital No. 06	Laboratory	Staff Uniform	0
14-1-073	Hospital No. 06	Laboratory	Staff Uniform	1
14-1-074	Hospital No. 06	Laboratory	Floor	0
14-1-075	Hospital No. 06	Laboratory	Equipment	0
14-1-076	Hospital No. 06	Laboratory	Tap	0
14-1-077	Hospital No. 06	Laboratory	Equipment	0
14-1-078	Hospital No. 06	Laboratory	Tools	0
14-1-079	Hospital No. 06	Laboratory	Wall Surface	0
14-1-080	Hospital No. 06	X-ray Room	Tools	0
14-1-082	Hospital No. 06	X-ray Room	Door	0
14-1-083	Hospital No. 06	X-ray Room	Equipment	0
14-1-084	Hospital No. 06	X-ray Room	Tools	1
14-1-085	Hospital No. 06	X-ray Room	Workbench	0
14-1-086	Hospital No. 06	X-ray Room	Equipment	0
14-1-087	Hospital No. 06	X-ray Room	Floor	0
14-1-088	Hospital No. 06	Injection Room	Door	0
14-1-089	Hospital No. 06	Injection Room	Cage	0
14-1-090	Hospital No. 06	Injection Room	Tools	0
14-1-091	Hospital No. 06	Injection Room	Tools	0
14-1-092	Hospital No. 06	Injection Room	Floor	0
14-1-093	Hospital No. 06	Injection Room	Workbench	1
14-1-094	Hospital No. 06	Injection Room	Workbench	0
14-1-095	Hospital No. 06	Injection Room	Workbench	0
14-1-096	Hospital No. 06	Pharmacy	Staff Uniform	1
14-1-097	Hospital No. 06	Pharmacy	Equipment	0
14-1-098	Hospital No. 06	Pharmacy	Workbench	0
14-1-099	Hospital No. 06	Pharmacy	Door	0
14-1-100	Hospital No. 06	Pharmacy	Staff Uniform	1
14-1-101	Hospital No. 06	Pharmacy	Wall Surface	0
14-1-102	Hospital No. 06	Pharmacy	Floor	0
14-1-103	Hospital No. 06	Pharmacy	Tools	0
14-1-104	Hospital No. 06	Reception	Equipment	1
14-1-105	Hospital No. 06	Reception	Tools	0
14-1-106	Hospital No. 06	Reception	Door	0
14-1-107	Hospital No. 06	Reception	Staff Uniform	0
14-1-108	Hospital No. 06	Reception	Equipment	0
14-1-109	Hospital No. 06	Reception	Staff Uniform	1
14-1-111	Hospital No. 06	Reception	Staff Uniform	0
14-1-112	Hospital No. 06	Reception	Workbench	0
14-1-113	Hospital No. 06	Reception	Workbench	0
14-1-114	Hospital No. 06	Reception	Workbench	0
14-1-115	Hospital No. 06	Reception	Floor	0
14-1-116	Hospital No. 06	Clinic Room	Tap	0
14-1-117	Hospital No. 06	Clinic Room	Equipment	0
14-1-118	Hospital No. 06	Clinic Room	Tools	0
14-1-119	Hospital No. 06	Clinic Room	Equipment	0
14-1-120	Hospital No. 06	Clinic Room	Wall Surface	0
14-1-121	Hospital No. 06	Clinic Room	Workbench	0
14-1-122	Hospital No. 06	Clinic Room	Floor	1
14-1-123	Hospital No. 06	Clinic Room	Door	0
14-1-124	Hospital No. 06	Clinic Room	Workbench	0
14-1-125	Hospital No. 06	Clinic Room	Wall Surface	0
14-1-126	Hospital No. 06	Clinic Room	Door	0
14-1-127	Hospital No. 06	Clinic Room	Equipment	0
14-1-128	Hospital No. 06	Clinic Room	Floor	0
14-1-129	Hospital No. 06	Clinic Room	Tools	0
14-1-130	Hospital No. 06	Clinic Room	Staff Uniform	1
14-1-131	Hospital No. 06	Clinic Room	Equipment	0
14-1-132	Hospital No. 06	Clinic Room	Staff Uniform	0
14-1-133	Hospital No. 06	Clinic Room	Sink	0
14-1-134	Hospital No. 06	Clinic Room	Sink	1
14-1-135	Hospital No. 06	Clinic Room	Tap	0
14-1-136	Hospital No. 06	Clinic Room	Equipment	0
14-1-137	Hospital No. 06	Clinic Room	Tools	0
14-1-138	Hospital No. 06	Clinic Room	Equipment	0
14-1-139	Hospital No. 06	Clinic Room	Workbench	0
14-1-140	Hospital No. 06	Clinic Room	Wall Surface	0
14-1-141	Hospital No. 06	Clinic Room	Floor	1
14-1-142	Hospital No. 06	Clinic Room	Door	0
17-1-001	Hospital No. 07	Injection Room	Door	0
17-1-002	Hospital No. 07	Injection Room	Tap	0
17-1-003	Hospital No. 07	Injection Room	Workbench	0
17-1-004	Hospital No. 07	Injection Room	Sink	0
17-1-005	Hospital No. 07	Injection Room	Workbench	0
17-1-006	Hospital No. 07	Injection Room	Workbench	0
17-1-007	Hospital No. 07	Injection Room	Cage	0
17-1-008	Hospital No. 07	Injection Room	Wall Surface	0
17-1-009	Hospital No. 07	Injection Room	Workbench	0
17-1-010	Hospital No. 07	Injection Room	Floor	1
17-1-011	Hospital No. 07	X-ray Room	Staff Uniform	0
17-1-012	Hospital No. 07	X-ray Room	Equipment	0
17-1-013	Hospital No. 07	X-ray Room	Wall Surface	0
17-1-014	Hospital No. 07	X-ray Room	Door	0
17-1-015	Hospital No. 07	X-ray Room	Door	0
17-1-016	Hospital No. 07	X-ray Room	Tools	0
17-1-017	Hospital No. 07	X-ray Room	Floor	0
17-1-018	Hospital No. 07	X-ray Room	Floor	0
17-1-019	Hospital No. 07	X-ray Room	Equipment	0
17-1-020	Hospital No. 07	X-ray Room	Wall Surface	0
17-1-021	Hospital No. 07	X-ray Room	Workbench	0
17-1-024	Hospital No. 07	X-ray Room	Equipment	0
17-1-025	Hospital No. 07	Laboratory	Equipment	0
17-1-026	Hospital No. 07	Laboratory	Equipment	1
17-1-027	Hospital No. 07	Laboratory	Equipment	0
17-1-028	Hospital No. 07	Laboratory	Staff Uniform	0
17-1-029	Hospital No. 07	Laboratory	Workbench	0
17-1-030	Hospital No. 07	Pharmacy	Workbench	0
17-1-031	Hospital No. 07	Operating Room	Staff Uniform	0
17-1-032	Hospital No. 07	Operating Room	Sink	0
17-1-033	Hospital No. 07	Operating Room	Staff Uniform	0
17-1-034	Hospital No. 07	Operating Room	Cage	0
17-1-035	Hospital No. 07	Operating Room	Cage	0
17-1-036	Hospital No. 07	Operating Room	Tap	0
17-1-037	Hospital No. 07	Operating Room	Cage	0
17-1-038	Hospital No. 07	Operating Room	Cage	0
17-1-039	Hospital No. 07	Operating Room	Floor	0
17-1-040	Hospital No. 07	Operating Room	Staff Uniform	0
17-1-041	Hospital No. 07	Operating Room	Cage	0
17-1-042	Hospital No. 07	Operating Room	Cage	0
17-1-044	Hospital No. 07	Clinic Room	Equipment	0
17-1-046	Hospital No. 07	Clinic Room	Door	0
17-1-047	Hospital No. 07	Clinic Room	Door	0
17-1-049	Hospital No. 07	Clinic Room	Equipment	0
17-1-050	Hospital No. 07	Clinic Room	Equipment	0
17-1-051	Hospital No. 07	Clinic Room	Equipment	0
17-1-052	Hospital No. 07	Clinic Room	Floor	1
17-1-053	Hospital No. 07	Clinic Room	Equipment	0
17-1-054	Hospital No. 07	Clinic Room	Staff Uniform	0
17-1-055	Hospital No. 07	Clinic Room	Wall Surface	0
17-1-056	Hospital No. 07	Clinic Room	Door	0
17-1-057	Hospital No. 07	Clinic Room	Floor	0
17-1-058	Hospital No. 07	Clinic Room	Wall Surface	0
17-1-059	Hospital No. 07	Clinic Room	Floor	0
17-1-060	Hospital No. 07	Clinic Room	Equipment	0
17-1-061	Hospital No. 07	Ward	Staff Uniform	0
17-1-062	Hospital No. 07	Ward	Floor	0
17-1-063	Hospital No. 07	Ward	Floor	0
17-1-064	Hospital No. 07	Ward	Wall Surface	0
17-1-066	Hospital No. 07	Ward	Door	0
17-1-067	Hospital No. 07	Ward	Floor	0
17-1-068	Hospital No. 07	Ward	Cage	0
17-1-069	Hospital No. 07	Ward	Tools	0
17-1-070	Hospital No. 07	Ward	Cage	0
17-1-071	Hospital No. 07	Ward	Door	0
17-1-072	Hospital No. 07	Ward	Cage	0
17-1-073	Hospital No. 07	Ward	Staff Uniform	0
17-1-074	Hospital No. 07	Ward	Cage	0
17-1-075	Hospital No. 07	Ward	Wall Surface	0
17-1-076	Hospital No. 07	Ward	Door	0
17-1-077	Hospital No. 07	Ward	Floor	0
17-1-078	Hospital No. 07	Ward	Cage	0
17-1-080	Hospital No. 07	Ward	Staff Uniform	0
17-1-081	Hospital No. 07	Ward	Cage	0
17-1-082	Hospital No. 07	Ward	Tap	0
17-1-083	Hospital No. 07	Ward	Wall Surface	0
17-1-084	Hospital No. 07	Ward	Workbench	0
17-1-085	Hospital No. 07	Ward	Cage	0
17-1-086	Hospital No. 07	Ward	Wall Surface	0
17-1-087	Hospital No. 07	Ward	Staff Uniform	0
17-1-088	Hospital No. 07	Ward	Staff Uniform	0
17-1-089	Hospital No. 07	Ward	Cage	0
17-1-090	Hospital No. 07	Ward	Floor	0
17-1-091	Hospital No. 07	Ward	Cage	0
17-1-092	Hospital No. 07	Ward	Workbench	0
17-1-093	Hospital No. 07	Ward	Wall Surface	1
17-1-094	Hospital No. 07	Ward	Door	0
17-1-095	Hospital No. 07	Ward	Cage	0
17-1-096	Hospital No. 07	Ward	Sink	0
17-1-097	Hospital No. 07	Ward	Wall Surface	0
17-1-098	Hospital No. 07	Ward	Cage	0
17-1-099	Hospital No. 07	Ward	Workbench	0
17-1-100	Hospital No. 07	Reception	Staff Uniform	0
17-1-101	Hospital No. 07	Reception	Equipment	0
17-1-102	Hospital No. 07	Reception	Tools	0
17-1-103	Hospital No. 07	Reception	Door	0
17-1-104	Hospital No. 07	Reception	Workbench	0
17-1-105	Hospital No. 07	Reception	Workbench	0
17-1-106	Hospital No. 07	Reception	Workbench	0
17-1-109	Hospital No. 07	Reception	Equipment	0
17-1-110	Hospital No. 07	Reception	Floor	0
17-1-111	Hospital No. 07	Reception	Door	0
17-1-112	Hospital No. 07	Reception	Workbench	0
17-1-113	Hospital No. 07	Reception	Door	0
17-1-114	Hospital No. 07	Reception	Wall Surface	0
17-1-115	Hospital No. 07	Reception	Workbench	0
17-1-116	Hospital No. 07	Reception	Tap	0
17-1-117	Hospital No. 07	Reception	Staff Uniform	0
17-1-118	Hospital No. 07	Clinic Room	Equipment	0
17-1-119	Hospital No. 07	Clinic Room	Floor	0
17-1-121	Hospital No. 07	Clinic Room	Workbench	0
17-1-122	Hospital No. 07	Clinic Room	Door	0
17-1-123	Hospital No. 07	Clinic Room	Equipment	0
17-1-124	Hospital No. 07	Clinic Room	Workbench	0
17-1-125	Hospital No. 07	Clinic Room	Wall Surface	0
17-1-126	Hospital No. 07	Ultrasound Room	Tools	0
17-1-127	Hospital No. 07	Ultrasound Room	Tools	0
17-1-128	Hospital No. 07	Ultrasound Room	Door	0
17-1-129	Hospital No. 07	Ultrasound Room	Equipment	0
17-1-130	Hospital No. 07	Ultrasound Room	Staff Uniform	0
17-1-131	Hospital No. 07	Ultrasound Room	Tools	0
17-1-132	Hospital No. 07	Ultrasound Room	Workbench	0
17-1-133	Hospital No. 07	Ultrasound Room	Floor	0
17-1-134	Hospital No. 07	Ultrasound Room	Door	0
17-1-135	Hospital No. 07	Ultrasound Room	Wall Surface	0
18-1-001	Hospital No. 08	Clinic Room	Floor	0
18-1-002	Hospital No. 08	Clinic Room	Door	0
18-1-003	Hospital No. 08	Clinic Room	Wall Surface	1
18-1-004	Hospital No. 08	Clinic Room	Equipment	0
18-1-005	Hospital No. 08	Clinic Room	Staff Uniform	0
18-1-006	Hospital No. 08	Clinic Room	Equipment	0
18-1-007	Hospital No. 08	Clinic Room	Equipment	0
18-1-008	Hospital No. 08	Clinic Room	Workbench	0
18-1-009	Hospital No. 08	Clinic Room	Workbench	0
18-1-010	Hospital No. 08	Clinic Room	Door	0
18-1-012	Hospital No. 08	Clinic Room	Floor	0
18-1-013	Hospital No. 08	Clinic Room	Staff Uniform	0
18-1-014	Hospital No. 08	Clinic Room	Staff Uniform	0
18-1-015	Hospital No. 08	Clinic Room	Wall Surface	0
18-1-016	Hospital No. 08	Clinic Room	Equipment	0
18-1-017	Hospital No. 08	Clinic Room	Wall Surface	0
18-1-018	Hospital No. 08	Clinic Room	Floor	1
18-1-019	Hospital No. 08	Clinic Room	Equipment	0
18-1-020	Hospital No. 08	Clinic Room	Door	0
18-1-021	Hospital No. 08	Clinic Room	Equipment	0
18-1-022	Hospital No. 08	Clinic Room	Workbench	0
18-1-024	Hospital No. 08	Clinic Room	Workbench	0
18-1-025	Hospital No. 08	Clinic Room	Workbench	0
18-1-026	Hospital No. 08	Ward	Cage	0
18-1-027	Hospital No. 08	Ward	Cage	0
18-1-028	Hospital No. 08	Ward	Cage	0
18-1-029	Hospital No. 08	Ward	Door	0
18-1-030	Hospital No. 08	Ward	Workbench	0
18-1-031	Hospital No. 08	Ward	Cage	0
18-1-032	Hospital No. 08	Ward	Wall Surface	0
18-1-033	Hospital No. 08	Ward	Floor	1
18-1-034	Hospital No. 08	Ward	Cage	0
18-1-035	Hospital No. 08	Ward	Cage	0
18-1-036	Hospital No. 08	Ward	Cage	0
18-1-037	Hospital No. 08	Ward	Cage	0
18-1-038	Hospital No. 08	Ward	Workbench	0
18-1-039	Hospital No. 08	Ward	Floor	0
18-1-040	Hospital No. 08	Ward	Cage	0
18-1-041	Hospital No. 08	Ward	Wall Surface	0
18-1-042	Hospital No. 08	Ward	Cage	0
18-1-043	Hospital No. 08	Ward	Cage	0
18-1-044	Hospital No. 08	Ward	Cage	0
18-1-045	Hospital No. 08	Ward	Cage	0
18-1-046	Hospital No. 08	Ward	Wall Surface	0
18-1-047	Hospital No. 08	Ward	Cage	0
18-1-048	Hospital No. 08	Ward	Cage	0
18-1-049	Hospital No. 08	Ward	Cage	0
18-1-050	Hospital No. 08	Ward	Door	0
18-1-051	Hospital No. 08	Operating Room	Floor	1
18-1-052	Hospital No. 08	Operating Room	Workbench	0
18-1-053	Hospital No. 08	Operating Room	Workbench	0
18-1-054	Hospital No. 08	Operating Room	Tap	0
18-1-055	Hospital No. 08	Operating Room	Tap	0
18-1-056	Hospital No. 08	Operating Room	Wall Surface	0
18-1-057	Hospital No. 08	Operating Room	Sink	1
18-1-058	Hospital No. 08	Operating Room	Sink	0
18-1-059	Hospital No. 08	Operating Room	Workbench	0
18-1-060	Hospital No. 08	Ward	Staff Uniform	0
18-1-061	Hospital No. 08	Laboratory	Workbench	0
18-1-062	Hospital No. 08	Laboratory	Equipment	0
18-1-063	Hospital No. 08	Laboratory	Staff Uniform	0
18-1-064	Hospital No. 08	Ultrasound Room	Tap	0
18-1-065	Hospital No. 08	Ultrasound Room	Door	0
18-1-066	Hospital No. 08	Ultrasound Room	Wall Surface	0
18-1-067	Hospital No. 08	Ultrasound Room	Workbench	0
18-1-068	Hospital No. 08	Ultrasound Room	Sink	0
18-1-069	Hospital No. 08	Ultrasound Room	Floor	0
18-1-070	Hospital No. 08	X-ray Room	Staff Uniform	1
18-1-071	Hospital No. 08	X-ray Room	Wall Surface	0
18-1-072	Hospital No. 08	X-ray Room	Door	0
18-1-073	Hospital No. 08	X-ray Room	Equipment	1
18-1-074	Hospital No. 08	X-ray Room	Floor	1
18-1-075	Hospital No. 08	X-ray Room	Workbench	1
18-1-076	Hospital No. 08	X-ray Room	Equipment	1
18-1-077	Hospital No. 08	Reception	Floor	0
18-1-078	Hospital No. 08	Reception	Workbench	0
18-1-079	Hospital No. 08	Reception	Wall Surface	0
18-1-080	Hospital No. 08	Reception	Wall Surface	0
18-1-081	Hospital No. 08	Reception	Workbench	0
18-1-082	Hospital No. 08	Reception	Floor	0
18-1-083	Hospital No. 08	Operating Room	Staff Uniform	0
18-1-084	Hospital No. 08	Operating Room	Staff Uniform	0
18-1-085	Hospital No. 08	Reception	Floor	0
18-1-086	Hospital No. 08	Reception	Workbench	0
18-1-087	Hospital No. 08	Reception	Workbench	1
18-1-088	Hospital No. 08	Reception	Staff Uniform	0
18-1-089	Hospital No. 08	Reception	Tools	0
18-1-090	Hospital No. 08	Reception	Equipment	0
18-1-091	Hospital No. 08	Reception	Staff Uniform	0
18-1-092	Hospital No. 08	Reception	Tap	0
18-1-093	Hospital No. 08	Reception	Door	0
18-1-094	Hospital No. 08	Reception	Equipment	1
07-04-001	Hospital No. 01	Ward	Door	0
07-04-002	Hospital No. 01	Ward	Door	0
07-04-003	Hospital No. 01	Ward	Tools	0
07-04-004	Hospital No. 01	Ward	Tools	0
07-04-005	Hospital No. 01	Ward	Tools	0
07-04-006	Hospital No. 01	Ward	Tools	0
07-04-007	Hospital No. 01	Ward	Tools	0
07-04-008	Hospital No. 01	Ward	Cage	0
07-04-009	Hospital No. 01	Ward	Cage	0
07-04-010	Hospital No. 01	Ward	Cage	0
07-04-011	Hospital No. 01	Ward	Cage	0
07-04-012	Hospital No. 01	Ward	Cage	0
07-04-013	Hospital No. 01	Ward	Cage	0
07-04-014	Hospital No. 01	Ward	Cage	0
07-04-015	Hospital No. 01	Ward	Cage	0
07-04-016	Hospital No. 01	Ward	Cage	0
07-04-017	Hospital No. 01	Ward	Wall Surface	0
07-04-018	Hospital No. 01	Ward	Sink	0
07-04-019	Hospital No. 01	Ward	Tap	0
07-04-020	Hospital No. 01	Ward	Tools	0
07-04-021	Hospital No. 01	Ward	Floor	0
07-04-022	Hospital No. 01	Ward	Floor	0
07-04-023	Hospital No. 01	Ward	Tools	0
07-04-024	Hospital No. 01	Ward	Wall Surface	0
07-04-025	Hospital No. 01	Ward	Workbench	0
07-04-026	Hospital No. 01	Ward	Wall Surface	0
07-04-027	Hospital No. 01	Ward	Door	0
07-04-028	Hospital No. 01	Ward	Tools	0
07-04-029	Hospital No. 01	Ward	Door	0
07-04-030	Hospital No. 01	Ward	Floor	0
07-04-031	Hospital No. 01	Ward	Floor	0
07-04-032	Hospital No. 01	Ward	Tools	0
07-04-033	Hospital No. 01	Ward	Door	0
07-04-034	Hospital No. 01	Ward	Floor	0
07-04-035	Hospital No. 01	Ward	Tap	0
07-04-036	Hospital No. 01	Ward	Cage	0
07-04-037	Hospital No. 01	Ward	Cage	0
07-04-038	Hospital No. 01	Ward	Cage	0
07-04-039	Hospital No. 01	Ward	Cage	0
07-04-040	Hospital No. 01	Ward	Cage	0
07-04-041	Hospital No. 01	Ward	Cage	0
07-04-042	Hospital No. 01	Ward	Wall Surface	0
07-04-043	Hospital No. 01	Ward	Door	0
07-04-044	Hospital No. 01	Operating Room	Tap	0
07-04-045	Hospital No. 01	Operating Room	Tools	0
07-04-046	Hospital No. 01	Operating Room	Floor	0
07-04-047	Hospital No. 01	Operating Room	Door	0
07-04-048	Hospital No. 01	Operating Room	Workbench	0
07-04-049	Hospital No. 01	Operating Room	Workbench	0
07-04-050	Hospital No. 01	Operating Room	Wall Surface	0
07-04-051	Hospital No. 01	Clinic Room	Workbench	0
07-04-052	Hospital No. 01	Clinic Room	Equipment	0
07-04-053	Hospital No. 01	Clinic Room	Floor	0
07-04-054	Hospital No. 01	Clinic Room	Tools	0
07-04-055	Hospital No. 01	Clinic Room	Staff Uniform	1
07-04-056	Hospital No. 01	Clinic Room	Wall Surface	0
07-04-057	Hospital No. 01	Clinic Room	Staff Uniform	0
07-04-058	Hospital No. 01	Clinic Room	Floor	0
07-04-059	Hospital No. 01	Clinic Room	Door	0
07-04-060	Hospital No. 01	Clinic Room	Wall Surface	0
07-04-061	Hospital No. 01	Clinic Room	Equipment	0
07-04-062	Hospital No. 01	Clinic Room	Tools	0
07-04-063	Hospital No. 01	Clinic Room	Equipment	0
07-04-064	Hospital No. 01	Clinic Room	Cage	0
07-04-065	Hospital No. 01	Clinic Room	Door	1
07-04-066	Hospital No. 01	Clinic Room	Workbench	0
07-04-067	Hospital No. 01	Clinic Room	Tools	0
07-04-068	Hospital No. 01	Clinic Room	Tools	0
07-04-069	Hospital No. 01	Clinic Room	Equipment	0
07-04-070	Hospital No. 01	Clinic Room	Wall Surface	0
07-04-071	Hospital No. 01	Clinic Room	Floor	0
07-04-072	Hospital No. 01	Clinic Room	Door	0
07-04-073	Hospital No. 01	Clinic Room	Door	0
07-04-074	Hospital No. 01	Clinic Room	Wall Surface	0
07-04-075	Hospital No. 01	Clinic Room	Workbench	0
07-04-076	Hospital No. 01	Clinic Room	Equipment	0
07-04-077	Hospital No. 01	Clinic Room	Floor	0
07-04-078	Hospital No. 01	Clinic Room	Workbench	0
07-04-079	Hospital No. 01	Clinic Room	Door	0
07-04-080	Hospital No. 01	Clinic Room	Floor	0
07-04-081	Hospital No. 01	Clinic Room	Equipment	0
07-04-082	Hospital No. 01	Clinic Room	Wall Surface	0
07-04-083	Hospital No. 01	Clinic Room	Workbench	0
07-04-085	Hospital No. 01	Clinic Room	Wall Surface	0
07-04-086	Hospital No. 01	Clinic Room	Tools	0
07-04-087	Hospital No. 01	Clinic Room	Equipment	0
07-04-088	Hospital No. 01	Clinic Room	Workbench	0
07-04-089	Hospital No. 01	Clinic Room	Door	0
07-04-090	Hospital No. 01	Clinic Room	Floor	0
07-04-091	Hospital No. 01	Reception	Wall Surface	0
07-04-092	Hospital No. 01	Reception	Tools	0
07-04-093	Hospital No. 01	Reception	Door	0
07-04-094	Hospital No. 01	Reception	Tap	0
07-04-096	Hospital No. 01	Reception	Door	0
07-04-097	Hospital No. 01	Reception	Staff Uniform	0
07-04-098	Hospital No. 01	Reception	Equipment	0
07-04-099	Hospital No. 01	Reception	Tools	1
07-04-100	Hospital No. 01	Reception	Tools	0
07-04-101	Hospital No. 01	Reception	Equipment	0
07-04-102	Hospital No. 01	Reception	Sink	0
07-04-103	Hospital No. 01	Reception	Staff Uniform	0
07-04-104	Hospital No. 01	Reception	Workbench	0
07-04-105	Hospital No. 01	Reception	Equipment	0
07-04-107	Hospital No. 01	Reception	Workbench	0
07-04-108	Hospital No. 01	Reception	Workbench	0
07-04-109	Hospital No. 01	Reception	Tap	0
07-04-110	Hospital No. 01	Reception	Staff Uniform	0
07-04-111	Hospital No. 01	Pharmacy	Staff Uniform	0
07-04-112	Hospital No. 01	Pharmacy	Staff Uniform	0
07-04-113	Hospital No. 01	Pharmacy	Equipment	0
07-04-114	Hospital No. 01	Pharmacy	Equipment	0
07-04-115	Hospital No. 01	Pharmacy	Staff Uniform	0
07-04-116	Hospital No. 01	Pharmacy	Door	0
07-04-117	Hospital No. 01	Pharmacy	Wall Surface	0
07-04-118	Hospital No. 01	Pharmacy	Workbench	0
07-04-119	Hospital No. 01	Pharmacy	Floor	0
07-04-120	Hospital No. 01	Pharmacy	Tools	0
07-04-121	Hospital No. 01	Pharmacy	Door	0
07-04-122	Hospital No. 01	Injection Room	Equipment	0
07-04-123	Hospital No. 01	Injection Room	Wall Surface	0
07-04-124	Hospital No. 01	Injection Room	Equipment	1
07-04-125	Hospital No. 01	Injection Room	Workbench	0
07-04-126	Hospital No. 01	Injection Room	Tools	0
07-04-127	Hospital No. 01	Injection Room	Workbench	0
07-04-128	Hospital No. 01	Injection Room	Door	0
07-04-129	Hospital No. 01	Laboratory	Workbench	0
07-04-130	Hospital No. 01	Laboratory	Staff Uniform	0
07-04-131	Hospital No. 01	Laboratory	Equipment	0
07-04-132	Hospital No. 01	Laboratory	Workbench	0
07-04-133	Hospital No. 01	Laboratory	Floor	0
07-04-134	Hospital No. 01	Laboratory	Equipment	0
07-04-135	Hospital No. 01	Laboratory	Workbench	0
07-04-136	Hospital No. 01	Laboratory	Staff Uniform	0
07-04-137	Hospital No. 01	Laboratory	Equipment	0
07-04-138	Hospital No. 01	Laboratory	Equipment	0
07-04-139	Hospital No. 01	Laboratory	Staff Uniform	0
07-04-140	Hospital No. 01	Laboratory	Tap	0
07-04-141	Hospital No. 01	Laboratory	Equipment	0
07-04-142	Hospital No. 01	Laboratory	Equipment	0
07-04-143	Hospital No. 01	Laboratory	Equipment	1
07-04-144	Hospital No. 01	Laboratory	Sink	0
07-04-145	Hospital No. 01	Laboratory	Wall Surface	0
07-04-146	Hospital No. 01	Operating Room	Staff Uniform	0
07-04-147	Hospital No. 01	Operating Room	Staff Uniform	0
07-04-148	Hospital No. 01	Operating Room	Staff Uniform	0
07-04-149	Hospital No. 01	Ultrasound Room	Staff Uniform	0
07-04-150	Hospital No. 01	Ultrasound Room	Staff Uniform	0
07-04-151	Hospital No. 01	Ultrasound Room	Staff Uniform	0
07-04-152	Hospital No. 01	Ultrasound Room	Equipment	0
07-04-153	Hospital No. 01	Ultrasound Room	Tools	0
07-04-155	Hospital No. 01	Ultrasound Room	Equipment	0
07-04-156	Hospital No. 01	Ultrasound Room	Wall Surface	0
07-04-157	Hospital No. 01	Ultrasound Room	Tools	0
07-04-158	Hospital No. 01	Ultrasound Room	Floor	0
07-04-159	Hospital No. 01	Ultrasound Room	Workbench	0
07-04-160	Hospital No. 01	Ultrasound Room	Tools	0
07-04-161	Hospital No. 01	Ultrasound Room	Door	0
07-04-162	Hospital No. 01	X-ray Room	Workbench	0
07-04-163	Hospital No. 01	X-ray Room	Wall Surface	0
07-04-164	Hospital No. 01	X-ray Room	Door	0
07-04-165	Hospital No. 01	X-ray Room	Floor	0
07-04-166	Hospital No. 01	X-ray Room	Staff Uniform	0
07-04-167	Hospital No. 01	X-ray Room	Equipment	1
07-04-168	Hospital No. 01	Clinic Room	Equipment	0
07-04-169	Hospital No. 01	Clinic Room	Equipment	1
07-04-170	Hospital No. 01	Clinic Room	Wall Surface	0
07-04-171	Hospital No. 01	Clinic Room	Tap	0
07-04-172	Hospital No. 01	Clinic Room	Floor	0
07-04-173	Hospital No. 01	Clinic Room	Workbench	0
07-04-174	Hospital No. 01	Clinic Room	Workbench	0
07-04-175	Hospital No. 01	Clinic Room	Workbench	0
07-04-176	Hospital No. 01	Clinic Room	Tools	0
07-04-177	Hospital No. 01	Clinic Room	Cage	0
07-04-178	Hospital No. 01	Clinic Room	Cage	0
07-04-179	Hospital No. 01	Clinic Room	Cage	0
07-04-180	Hospital No. 01	Clinic Room	Cage	0
07-04-181	Hospital No. 01	Clinic Room	Cage	0
07-04-182	Hospital No. 01	Clinic Room	Tools	0
07-04-183	Hospital No. 01	Clinic Room	Tools	0
07-04-184	Hospital No. 01	Clinic Room	Door	0
